# Supplementary material for: Exploration of ABA Responsive miRNAs Reveals a New Hormone Signaling Crosstalk Pathway Regulating Root Growth of Populus euphratica
Source: Int J Mol Sci. 2018 May 16;19(5):1481. doi: 10.3390/ijms19051481 (PMC5983633; doi:10.3390/ijms19051481)
Supplement: Supplementary file 1 [file ijms-19-01481-s001.zip]

Archive with 2 entries (2 files):
- Supplementary Figure S1.docx
- Supplementary Table S1-S9.xlsx
