# Supplementary material for: Exploration of ABA Responsive miRNAs Reveals a New Hormone Signaling Crosstalk Pathway Regulating Root Growth of Populus euphratica
Source: Int J Mol Sci. 2018 May 16;19(5):1481. doi: 10.3390/ijms19051481 (PMC5983633; doi:10.3390/ijms19051481)
Supplement: Supplementary file 1 [file ijms-19-01481-s001.zip › Supplementary Table S1-S9.xlsx]

## Sheet: Table S1
Table S1. The RT-qPCR primers of miRNAs and their target genes
miRNAs	Specific primer (5' to 3')
miR-n8	CAGGCGGTCTCCTTGGCTA
miR-n13	GTTCCTCTGAGCACATCACTG
miR-n30	TAATGCTGTCTGGTTCGAGAC
miR-n35	TGAGATCTTTTGAATTATATCATT
miR-n41	ATTTGCTTGTATTTAACTCCC
miR-n59	AGGGGCAAAAATCGCATAAGA
miR-n75	TTTGTAATTTGTAAACTTGTT
miR-n79	TAAGATCATTGCCTATTGGAGACT
miR-n91	TAGCCAAGGACGATTTGCCTGT
miR-n93	TTCGATCTGGGTCAAATCTTTC
peu-miR162	TCGATAAACCTCTGCATCCAG
peu-miR390-3p	CGCTATCCATCCTGAGTTTTA
peu-miR390-5p	AAGCTCAGGAGGGATAGCGCC
peu-miR394-5p	TTGGCATTCTGTCCACCTCC
peu-miR396d-5p	TTCCACGGCTTTCTTGAACTT
peu-miR399b	CGCCAAAGGAGAGTTGCCCTC
peu-miR477a-3p	GGATGCCTTTGGGGGAGATTG
peu-miR530b	TGCATTTGCACCTGCATCTT
peu-miR6421	TAGAGCAGATTGTAAGGGAAG
peu-miR6478	CCGACCTTAGCTCAGTTGGTG
peu-miR827	TTAGATGACCATCAACGAAAA
Peu-5.8S	GTCTGCCTGGGTGTCACGCAA
miR395a	CCTGAAGGGTTTGGAGGAACTC
miR398b	TGTGTTCTCAGGTCGCCCCT
miR408-3p	ATGCACTGCCTCTTCCCTGG
miR-n77	gcgaccccaggTcaggcgga
peu-miR390-5p	AAGCTCAGGAGGGATAGCGCC
peu-miR394-5p	TTGGCATTCTGTCCACCTCC
peu-miR477b	GATCTCCCTCAAAGGCTTCCTCT
peu-miR530b	GTGCATTTGCACCTGCATCTT
miR-n30	CGTAATGCTGTCTGGTTCGAGAC
miR-n68	GGTGAGGCTGGTTTCACAGAGC
CCG016991.4-F	TCACTGTCAGACACGCACAC
CCG016991.4-R	CCAGTCCCAGTGGGTTTGAC
CCG007861.1-F	TCAAGCCGTTCAGACCATGT
CCG007861.1-R	AGTTGAATCCCACATCGCCA
CCG012541.1-F	GCTTGCTATCCGCACCCTTA
CCG012541.1-R	GGCATTGATCATGGCTGCTG
CCG030622.1-F	AGTGAAACGAGTGGCCTTGA
CCG030622.1-R	CCAGACTCGAGGATCGTCTC
CCG020711.1-F	GGGCCAGTTCAGTTTCTGAC
CCG020711.1-R	AGCTCTTCTTCCATGCCACG
CCG031525.1-F	AACGGGCCAGTTCTGTTTCT
CCG031525.1-R	TCCATGCTACGGCGTATTCC
CCG010807.1-F	CCACAAAATCGTTGCCGACT
CCG010807.1-R	AGTTTGGTGTTCTGCCCTCT
CCG011548.1-F	TGGAAGCCACACATCAGACC
CCG011548.1-R	GTGAACTGCACAAAGCCGTT
CCG011548.1-F	GATTCCGGTTCCATCCGACT
CCG011548.1-R	CTTTAGGGGCTCTGCCCTTG
CCG011548.1-F	CACAACTGCCAAGCGACAAG
CCG011548.1-R	CAGCCACCTCGAGCTTGAAT
CCG014118.1-F	CTCTCCCCACGATCCCTGTT
CCG014118.1-R	CAAGGGGAAGCGTGTTCCA
CCG020058.1-F	TGTCCCACATCTGGTCACTG
CCG020058.1-R	TGAACCATCGTCGACTGGAG
CCG005850.1-F	CAAGAACCACAGGCCTCCTC
CCG005850.1-R	GTGGGTTTGGGTGGCCATAA
CCG005824.1-F	AGAACGGCTCCACAACTCTG
CCG005824.1-R	CTCTCCAACGGCACAAAACG
CCG024399.1-F	CTGATGCGCCTACAGTTTGC
CCG024399.1-R	AAGGCATGGCCTGGTTTTCT
pop-UBQ-F	AGACCTACACCAAGCCCAAGAAGAT
pop-UBQ-R	CCAGCACCGCACTCAGCATTAG

## Sheet: Table S2
Table S2. Reads annotated and classified into various RNAs of roots and stems libraries in P. euphratica
types		total	known miRNA	rRNA	tRNA	snRNA	snoRNA	repeat	NAT	novel miRNA	TAS	exon	intron	other
CR1	Total sRNA	1555617	29774	267077	0	6601	13081	210764	61951	5307	2366	403895	320305	234496
		1	0.0191	0.1717	0	0.0042	0.0084	0.1355	0.0398	0.0034	0.0015	0.2597	0.2059	0.1507
	Unique sRNA	334181	747	20204	0	1699	2714	106877	6367	335	295	43750	37404	113789
		1	0.0022	0.0605	0	0.0051	0.0081	0.3198	0.0191	0.001	0.0009	0.1309	0.112	0.3405
CR2	Total sRNA	2768522	36612	504937	0	15087	20156	328564	134153	10087	2174	756319	597513	362920
		1	0.0132	0.1824	0	0.0054	0.0073	0.1187	0.0485	0.0036	0.0008	0.2732	0.2158	0.1311
	Unique sRNA	389598	794	21893	0	1997	3389	122290	7773	391	310	54196	42242	134323
		1	0.002	0.0562	0	0.0051	0.0087	0.3139	0.02	0.001	0.0008	0.1392	0.1084	0.3448
CR3	Total sRNA	1395324	63182	239933	0	4752	8103	215777	51095	6714	3747	374983	233440	193598
		1	0.0453	0.172	0	0.0034	0.0058	0.1546	0.0366	0.0048	0.0027	0.2687	0.1673	0.1387
	Unique sRNA	347958	863	17024	0	1386	1867	120655	6462	361	365	43529	34939	120507
		1	0.0025	0.0489	0	0.004	0.0054	0.3468	0.0186	0.001	0.001	0.1251	0.1004	0.3463
SR1	Total sRNA	1556764	70676	199336	0	6581	7263	316250	71042	9799	4712	370352	249079	251674
		1	0.0454	0.128	0	0.0042	0.0047	0.2031	0.0456	0.0063	0.003	0.2379	0.16	0.1617
	Unique sRNA	450033	864	16386	0	1513	1738	176871	7212	407	429	48054	39385	157174
		1	0.0019	0.0364	0	0.0034	0.0039	0.393	0.016	0.0009	0.001	0.1068	0.0875	0.3492
SR2	Total sRNA	2095221	76134	347209	0	6375	9505	354846	129713	12226	5354	502227	317191	334441
		1	0.0363	0.1657	0	0.003	0.0045	0.1694	0.0619	0.0058	0.0026	0.2397	0.1514	0.1596
	Unique sRNA	538110	890	19186	0	1663	2146	205417	8413	432	394	56841	44394	198334
		1	0.0017	0.0357	0	0.0031	0.004	0.3817	0.0156	0.0008	0.0007	0.1056	0.0825	0.3686
SR3	Total sRNA	1871703	40843	222661	1	9864	11030	320594	130268	19852	1500	431305	423802	259983
		1	0.0218	0.119	0	0.0053	0.0059	0.1713	0.0696	0.0106	0.0008	0.2305	0.2264	0.1389
	Unique sRNA	345995	627	11686	1	1144	1669	123439	6548	363	225	44774	30558	124961
		1	0.0018	0.0338	0	0.0033	0.0048	0.3568	0.0189	0.001	0.0007	0.1295	0.0883	0.3612
LR1	Total sRNA	3399255	117991	656220	3	7350	16661	538104	187729	19270	6862	882672	421895	544498
		1	0.0347	0.193	0	0.0022	0.0049	0.1583	0.0552	0.0057	0.002	0.2597	0.1241	0.1602
	Unique sRNA	777214	1093	20384	3	1964	2833	280624	14412	635	483	99896	61312	293575
		1	0.0014	0.0262	0	0.0025	0.0036	0.3611	0.0185	0.0008	0.0006	0.1286	0.0789	0.3777
LR2	Total sRNA	1733908	22203	317946	0	10854	10672	175704	91056	5464	1189	453061	425328	220431
		1	0.0128	0.1834	0	0.0063	0.0062	0.1013	0.0525	0.0032	0.0007	0.2613	0.2453	0.1271
	Unique sRNA	240787	669	19827	0	1747	2496	60155	6021	300	197	42226	32093	75056
		1	0.0028	0.0823	0	0.0073	0.0104	0.2498	0.025	0.0012	0.0008	0.1754	0.1333	0.3117
LR3	Total sRNA	1497009	22123	254465	1	6004	7350	184668	107437	11207	766	379532	355345	168111
		1	0.0148	0.17	0	0.004	0.0049	0.1234	0.0718	0.0075	0.0005	0.2535	0.2373	0.1123
	Unique sRNA	234996	640	13594	1	1100	1598	69651	5537	330	157	38415	25124	78849
		1	0.0027	0.0578	0	0.0047	0.0068	0.2964	0.0236	0.0014	0.0007	0.1634	0.1069	0.3355
CS1	Total sRNA	4932121	401287	484038	2	13848	29023	974567	291828	84695	13920	1005775	629257	1003881
		1	0.0814	0.0981	0	0.0028	0.0059	0.1976	0.0592	0.0172	0.0028	0.2039	0.1276	0.2035
	Unique sRNA	1258568	1338	19639	2	2181	2929	496020	19405	755	610	133466	80754	501469
		1	0.0011	0.0156	0	0.0017	0.0023	0.3941	0.0154	0.0006	0.0005	0.1061	0.0641	0.3984
CS2	Total sRNA	2391734	236432	232123	2	4843	12890	526377	96484	21629	12497	473527	237297	537633
		1	0.0989	0.0971	0	0.002	0.0054	0.2201	0.0403	0.009	0.0052	0.198	0.0992	0.2248
	Unique sRNA	855550	1228	17429	2	1657	2238	349846	12855	597	571	83767	57887	327473
		1	0.0014	0.0204	0	0.0019	0.0026	0.4089	0.015	0.0007	0.0007	0.0979	0.0676	0.3828
CS3	Total sRNA	5142929	94458	872173	0	10601	31685	677797	327854	35065	4529	1474758	924404	689605
		1	0.0184	0.1696	0	0.0021	0.0062	0.1318	0.0637	0.0068	0.0009	0.2867	0.1797	0.1341
	Unique sRNA	681844	1017	22871	0	2009	3107	216442	15717	583	414	118100	61740	239844
		1	0.0015	0.0335	0	0.0029	0.0046	0.3174	0.0231	0.0009	0.0006	0.1732	0.0905	0.3518
SS1	Total sRNA	2836870	154566	454132	4	6746	13729	414908	165537	13747	6232	735920	409632	461717
		1	0.0545	0.1601	0	0.0024	0.0048	0.1463	0.0584	0.0048	0.0022	0.2595	0.1444	0.1628
	Unique sRNA	722719	1131	23126	4	1993	2888	243938	14935	543	494	113122	62369	258176
		1	0.0016	0.032	0	0.0028	0.004	0.3375	0.0207	0.0008	0.0007	0.1565	0.0863	0.3572
SS2	Total sRNA	2551136	128854	371096	1	7308	18199	426768	152583	17788	6030	558915	331323	532271
		1	0.0505	0.1455	0	0.0029	0.0071	0.1673	0.0598	0.007	0.0024	0.2191	0.1299	0.2086
	Unique sRNA	720158	1167	20239	1	1855	2839	261127	13398	571	414	97035	58522	262990
		1	0.0016	0.0281	0	0.0026	0.0039	0.3626	0.0186	0.0008	0.0006	0.1348	0.0812	0.3652
SS3	Total sRNA	1850502	134909	268187	1	4724	8173	310331	99733	9561	5990	460512	239201	309180
		1	0.0729	0.1449	0	0.0026	0.0044	0.1677	0.0539	0.0052	0.0032	0.2488	0.1293	0.1671
	Unique sRNA	539275	875	18695	1	1482	1952	195777	9908	443	370	74017	45390	190365
		1	0.0016	0.0347	0	0.0027	0.0036	0.363	0.0184	0.0008	0.0007	0.1373	0.0842	0.353
LS1	Total sRNA	2362697	98919	289288	0	8242	13753	387509	163242	26173	3700	515357	472688	383826
		1	0.0419	0.1224	0	0.0035	0.0058	0.164	0.0691	0.0111	0.0016	0.2181	0.2	0.1625
	Unique sRNA	521575	808	15425	0	1304	1972	186135	9855	517	318	71324	43005	190912
		1	0.0015	0.0296	0	0.0025	0.0038	0.3569	0.0189	0.001	0.0006	0.1367	0.0825	0.366
LS2	Total sRNA	659872	66023	110548	0	1636	4457	80170	34844	6293	3602	163138	102705	86456
		1	0.1001	0.1675	0	0.0025	0.0068	0.1215	0.0528	0.0095	0.0055	0.2472	0.1556	0.131
	Unique sRNA	156926	702	9554	0	660	949	46081	4307	314	255	29607	18267	46230
		1	0.0045	0.0609	0	0.0042	0.006	0.2936	0.0274	0.002	0.0016	0.1887	0.1164	0.2946
LS3	Total sRNA	2686232	118700	469004	1	5361	11878	349875	159938	14231	4531	811222	373888	367603
		1	0.0442	0.1746	0	0.002	0.0044	0.1302	0.0595	0.0053	0.0017	0.302	0.1392	0.1368
	Unique sRNA	508100	1005	23546	1	1774	2415	154965	11325	480	318	92818	51700	167753
		1	0.002	0.0463	0	0.0035	0.0048	0.305	0.0223	0.0009	0.0006	0.1827	0.1017	0.3302

## Sheet: Table S3
Table S3. Expression analysis of miRNAs response to ABA in the stems of P. euphratica
miRNA		CS1	CS2	CS3	SS1	SS2	SS3	LS1	LS2	LS3
miR-n1	readcount	38869	8154	18331	3191	7068	1847	9125	2253	4920
miR-n1	TPM	81111.2	31596.1	145852	19305.2	48625.8	12858.8	74783.4	30947	38967.2
miR-n2	readcount	63	22	40	20	25	12	17	7	23
miR-n2	TPM	131.47	85.25	318.26	121	171.99	83.54	139.32	96.15	182.16
miR-n3	readcount	1	0	6	1	1	2	1	0	5
miR-n3	TPM	2.09	0	47.74	6.05	6.88	13.92	8.2	0	39.6
miR-n4	readcount	2	1	2	3	3	0	0	0	0
miR-n4	TPM	4.17	3.87	15.91	18.15	20.64	0	0	0	0
miR-n5	readcount	1	1	2	1	0	0	1	0	2
miR-n5	TPM	2.09	3.87	15.91	6.05	0	0	8.2	0	15.84
miR-n6	readcount	1	3	0	4	1	1	0	0	0
miR-n6	TPM	2.09	11.62	0	24.2	6.88	6.96	0	0	0
miR-n7	readcount	2	2	2	17	12	6	2	3	6
miR-n7	TPM	4.17	7.75	15.91	102.85	82.56	41.77	16.39	41.21	47.52
miR-n8	readcount	1	0	0	11	10	7	0	5	4
miR-n8	TPM	2.09	0	0	66.55	68.8	48.73	0	68.68	31.68
miR-n9	readcount	273	71	265	58	127	55	162	58	53
miR-n9	TPM	569.69	275.12	2108.5	350.89	873.72	382.91	1327.66	796.68	419.77
miR-n10	readcount	6	5	1	4	3	2	3	0	2
miR-n10	TPM	12.52	19.37	7.96	24.2	20.64	13.92	24.59	0	15.84
miR-n11	readcount	10	4	8	20	8	6	2	3	2
miR-n11	TPM	20.87	15.5	63.65	121	55.04	41.77	16.39	41.21	15.84
miR-n12	readcount	1078	301	38	37	15	28	54	12	43
miR-n12	TPM	2249.55	1166.35	302.35	223.85	103.2	194.94	442.55	164.83	340.57
miR-n13	readcount	33	45	10	13	10	27	4	3	5
miR-n13	TPM	68.86	174.37	79.57	78.65	68.8	187.97	32.78	41.21	39.6
miR-n14	readcount	0	1	0	0	2	1	0	0	0
miR-n14	TPM	0	3.87	0	0	13.76	6.96	0	0	0
miR-n15	readcount	174	68	105	46	69	42	116	25	24
miR-n15	TPM	363.1	263.49	835.44	278.3	474.7	292.4	950.67	343.4	190.08
miR-n16	readcount	5	0	6	7	5	3	5	0	2
miR-n16	TPM	10.43	0	47.74	42.35	34.4	20.89	40.98	0	15.84
miR-n17	readcount	0	0	0	0	0	0	0	0	0
miR-n17	TPM	0	0	0	0	0	0	0	0	0
miR-n18	readcount	164	121	38	73	112	47	44	22	82
miR-n18	TPM	342.23	468.87	302.35	441.64	770.53	327.21	360.6	302.19	649.45
miR-n19	readcount	0	1	0	2	1	0	0	0	0
miR-n19	TPM	0	3.87	0	12.1	6.88	0	0	0	0
miR-n20	readcount	60	112	25	81	39	41	28	28	43
miR-n20	TPM	125.21	433.99	198.91	490.04	268.31	285.44	229.47	384.6	340.57
miR-n21	readcount	0	0	3	0	0	0	0	0	0
miR-n21	TPM	0	0	23.87	0	0	0	0	0	0
miR-n22	readcount	0	0	0	0	0	0	0	0	2
miR-n22	TPM	0	0	0	0	0	0	0	0	15.84
miR-n23	readcount	30	28	9	16	7	10	9	9	9
miR-n23	TPM	62.6	108.5	71.61	96.8	48.16	69.62	73.76	123.62	71.28
miR-n24	readcount	57	200	8	176	90	179	40	44	141
miR-n24	TPM	118.95	774.98	63.65	1064.78	619.17	1246.2	327.82	604.38	1116.74
miR-n25	readcount	531	245	135	124	79	76	112	35	67
miR-n25	TPM	1108.08	949.35	1074.14	750.19	543.5	529.11	917.89	480.76	530.65
miR-n26	readcount	153	112	124	225	372	142	76	56	215
miR-n26	TPM	319.28	433.99	986.62	1361.23	2559.25	988.6	622.85	769.21	1702.84
miR-n27	readcount	991	53	463	11	42	4	420	16	6
miR-n27	TPM	2068	205.37	3683.9	66.55	288.95	27.85	3442.09	219.77	47.52
miR-n28	readcount	278	137	167	45	62	36	83	35	24
miR-n28	TPM	580.13	530.86	1328.75	272.25	426.54	250.63	680.22	480.76	190.08
miR-n29	readcount	14	8	0	5	2	1	0	2	26
miR-n29	TPM	29.22	31	0	30.25	13.76	6.96	0	27.47	205.92
miR-n30	readcount	237	48	51	9	10	13	17	15	11
miR-n30	TPM	494.57	186	405.79	54.45	68.8	90.51	139.32	206.04	87.12
miR-n31	readcount	16	7	11	6	4	2	5	2	0
miR-n31	TPM	33.39	27.12	87.52	36.3	27.52	13.92	40.98	27.47	0
miR-n32	readcount	29	44	15	5	13	6	8	7	6
miR-n32	TPM	60.52	170.5	119.35	30.25	89.44	41.77	65.56	96.15	47.52
miR-n33	readcount	65	26	40	12	22	8	31	3	7
miR-n33	TPM	135.64	100.75	318.26	72.6	151.35	55.7	254.06	41.21	55.44
miR-n34	readcount	11	16	11	22	12	31	12	8	29
miR-n34	TPM	22.95	62	87.52	133.1	82.56	215.82	98.35	109.89	229.68
miR-n35	readcount	76	19	22	8	28	23	33	4	13
miR-n35	TPM	158.6	73.62	175.05	48.4	192.63	160.13	270.45	54.94	102.96
miR-n36	readcount	38	10	18	21	19	9	10	4	29
miR-n36	TPM	79.3	38.75	143.22	127.05	130.71	62.66	81.95	54.94	229.68
miR-n37	readcount	69	48	45	14	45	23	22	6	15
miR-n37	TPM	143.99	186	358.05	84.7	309.59	160.13	180.3	82.42	118.8
miR-n38	readcount	7	22	7	8	10	9	2	3	7
miR-n38	TPM	14.61	85.25	55.7	48.4	68.8	62.66	16.39	41.21	55.44
miR-n39	readcount	14998	3164	5912	3575	3450	2663	6574	1412	2863
miR-n39	TPM	31297.6	12260.2	47039.3	21628.4	23735	18539.8	53876.9	19395.1	22675.4
miR-n40	readcount	18	12	2	5	10	6	2	1	1
miR-n40	TPM	37.56	46.5	15.91	30.25	68.8	41.77	16.39	13.74	7.92
miR-n41	readcount	19	16	3	7	8	4	1	1	1
miR-n41	TPM	39.65	62	23.87	42.35	55.04	27.85	8.2	13.74	7.92
miR-n42	readcount	8	4	29	35	18	19	21	6	5
miR-n42	TPM	16.69	15.5	230.74	211.75	123.83	132.28	172.1	82.42	39.6
miR-n43	readcount	13	5	2	2	1	1	0	0	0
miR-n43	TPM	27.13	19.37	15.91	12.1	6.88	6.96	0	0	0
miR-n44	readcount	7	9	2	6	6	0	9	0	7
miR-n44	TPM	14.61	34.87	15.91	36.3	41.28	0	73.76	0	55.44
miR-n45	readcount	23	7	16	13	7	4	9	3	9
miR-n45	TPM	48	27.12	127.31	78.65	48.16	27.85	73.76	41.21	71.28
miR-n46	readcount	32	10	19	7	2	2	4	2	2
miR-n46	TPM	66.78	38.75	151.18	42.35	13.76	13.92	32.78	27.47	15.84
miR-n47	readcount	1	4	3	0	5	1	2	2	0
miR-n47	TPM	2.09	15.5	23.87	0	34.4	6.96	16.39	27.47	0
miR-n48	readcount	1335	1544	712	599	752	516	353	427	294
miR-n48	TPM	2785.86	5982.87	5665.09	3623.89	5173.54	3592.39	2892.99	5865.22	2328.53
miR-n49	readcount	2	0	0	1	1	0	2	0	0
miR-n49	TPM	4.17	0	0	6.05	6.88	0	16.39	0	0
miR-n50	readcount	0	10	0	3	11	2	0	0	3
miR-n50	TPM	0	38.75	0	18.15	75.68	13.92	0	0	23.76
miR-n51	readcount	0	0	0	0	0	0	1	0	0
miR-n51	TPM	0	0	0	0	0	0	8.2	0	0
miR-n52	readcount	1	0	0	0	0	0	1	0	0
miR-n52	TPM	2.09	0	0	0	0	0	8.2	0	0
miR-n53	readcount	7	0	0	0	3	0	4	0	2
miR-n53	TPM	14.61	0	0	0	20.64	0	32.78	0	15.84
miR-n54	readcount	11	7	2	9	6	11	2	3	3
miR-n54	TPM	22.95	27.12	15.91	54.45	41.28	76.58	16.39	41.21	23.76
miR-n55	readcount	0	0	0	2	0	0	0	0	0
miR-n55	TPM	0	0	0	12.1	0	0	0	0	0
miR-n56	readcount	0	0	0	0	0	0	0	0	0
miR-n56	TPM	0	0	0	0	0	0	0	0	0
miR-n57	readcount	4	3	1	1	5	1	1	0	0
miR-n57	TPM	8.35	11.62	7.96	6.05	34.4	6.96	8.2	0	0
miR-n58	readcount	1092	791	631	538	313	400	302	167	135
miR-n58	TPM	2278.77	3065.06	5020.61	3254.85	2153.35	2784.8	2475.02	2293.89	1069.22
miR-n59	readcount	0	1	0	0	0	0	0	0	0
miR-n59	TPM	0	3.87	0	0	0	0	0	0	0
miR-n60	readcount	1	8	0	3	2	0	0	0	0
miR-n60	TPM	2.09	31	0	18.15	13.76	0	0	0	0
miR-n61	readcount	2	0	0	1	4	1	0	2	0
miR-n61	TPM	4.17	0	0	6.05	27.52	6.96	0	27.47	0
miR-n62	readcount	1	0	1	1	3	1	0	1	1
miR-n62	TPM	2.09	0	7.96	6.05	20.64	6.96	0	13.74	7.92
miR-n63	readcount	0	3	0	0	0	0	0	0	0
miR-n63	TPM	0	11.62	0	0	0	0	0	0	0
miR-n64	readcount	0	1	1	0	0	0	0	0	0
miR-n64	TPM	0	3.87	7.96	0	0	0	0	0	0
miR-n65	readcount	968	283	999	231	340	77	623	115	365
miR-n65	TPM	2020.01	1096.6	7948.63	1397.53	2339.1	536.07	5105.76	1579.63	2890.86
miR-n66	readcount	3	2	2	1	0	0	0	0	0
miR-n66	TPM	6.26	7.75	15.91	6.05	0	0	0	0	0
miR-n67	readcount	1	1	0	0	0	1	0	2	0
miR-n67	TPM	2.09	3.87	0	0	0	6.96	0	27.47	0
miR-n68	readcount	40	13	26	47	24	14	23	5	23
miR-n68	TPM	83.47	50.37	206.87	284.35	165.11	97.47	188.5	68.68	182.16
miR-n69	readcount	4	0	0	4	1	2	0	0	0
miR-n69	TPM	8.35	0	0	24.2	6.88	13.92	0	0	0
miR-n70	readcount	0	1	0	0	0	0	0	1	0
miR-n70	TPM	0	3.87	0	0	0	0	0	13.74	0
miR-n71	readcount	2	1	1	2	0	0	0	0	1
miR-n71	TPM	4.17	3.87	7.96	12.1	0	0	0	0	7.92
miR-n72	readcount	0	1	0	1	0	0	0	0	0
miR-n72	TPM	0	3.87	0	6.05	0	0	0	0	0
miR-n73	readcount	1	1	0	0	0	0	1	1	0
miR-n73	TPM	2.09	3.87	0	0	0	0	8.2	13.74	0
miR-n74	readcount	988	968	90	469	564	504	426	276	976
miR-n74	TPM	2061.74	3750.92	716.09	2837.4	3880.16	3508.85	3491.26	3791.1	7730.08
miR-n75	readcount	9	13	8	46	50	42	6	11	12
miR-n75	TPM	18.78	50.37	63.65	278.3	343.99	292.4	49.17	151.09	95.04
miR-n76	readcount	493	248	169	188	123	141	109	41	158
miR-n76	TPM	1028.79	960.98	1344.66	1137.38	846.2	981.64	893.3	563.17	1251.39
miR-n77	readcount	102	32	306	40	26	30	91	32	133
miR-n77	TPM	212.85	124	2434.72	242	178.87	208.86	745.79	439.55	1053.38
miR-n78	readcount	57	28	13	12	11	28	22	6	24
miR-n78	TPM	118.95	108.5	103.44	72.6	75.68	194.94	180.3	82.42	190.08
miR-n79	readcount	8	1	8	4	5	2	6	1	1
miR-n79	TPM	16.69	3.87	63.65	24.2	34.4	13.92	49.17	13.74	7.92
miR-n80	readcount	316	152	223	135	158	79	97	45	232
miR-n80	TPM	659.42	588.99	1774.32	816.74	1086.99	550	794.96	618.11	1837.48
miR-n81	readcount	120	84	18	26	23	20	9	9	34
miR-n81	TPM	250.41	325.49	143.22	157.3	158.23	139.24	73.76	123.62	269.29
miR-n82	readcount	0	1	1	0	1	0	1	1	0
miR-n82	TPM	0	3.87	7.96	0	6.88	0	8.2	13.74	0
miR-n83	readcount	1	3	1	4	9	2	2	0	1
miR-n83	TPM	2.09	11.62	7.96	24.2	61.92	13.92	16.39	0	7.92
miR-n84	readcount	10609	789	1955	506	461	402	3016	286	476
miR-n84	TPM	22138.7	3057.31	15555.1	3061.25	3171.55	2798.72	24717.5	3928.46	3770
miR-n85	readcount	120	58	13	19	27	15	14	19	140
miR-n85	TPM	250.41	224.75	103.44	114.95	185.75	104.43	114.74	260.98	1108.82
miR-n86	readcount	1	0	0	1	0	2	2	0	1
miR-n86	TPM	2.09	0	0	6.05	0	13.92	16.39	0	7.92
miR-n87	readcount	11	23	14	18	13	6	1	0	7
miR-n87	TPM	22.95	89.12	111.39	108.9	89.44	41.77	8.2	0	55.44
miR-n88	readcount	611	169	374	88	37	50	159	53	58
miR-n88	TPM	1275.03	654.86	2975.76	532.39	254.55	348.1	1303.08	728	459.37
miR-n89	readcount	15	67	15	89	53	32	4	25	75
miR-n89	TPM	31.3	259.62	119.35	538.44	364.62	222.78	32.78	343.4	594.01
miR-n90	readcount	3542	1658	1640	1484	1319	840	1066	317	1364
miR-n90	TPM	7391.39	6424.61	13048.8	8978.05	9074.34	5848.08	8736.34	4354.28	10803.1
miR-n91	readcount	14	16	9	137	143	104	29	11	26
miR-n91	TPM	29.22	62	71.61	828.84	983.8	724.05	237.67	151.09	205.92
miR-n92	readcount	1	7	0	2	4	2	1	0	2
miR-n92	TPM	2.09	27.12	0	12.1	27.52	13.92	8.2	0	15.84
miR-n93	readcount	43	8	6	1	1	0	3	0	1
miR-n93	TPM	89.73	31	47.74	6.05	6.88	0	24.59	0	7.92
miR-n94	readcount	5	5	14	5	4	1	0	1	4
miR-n94	TPM	10.43	19.37	111.39	30.25	27.52	6.96	0	13.74	31.68
miR-n95	readcount	0	2	0	3	0	2	0	0	0
miR-n95	TPM	0	7.75	0	18.15	0	13.92	0	0	0
miR-n96	readcount	0	0	0	0	0	0	0	0	0
miR-n96	TPM	0	0	0	0	0	0	0	0	0
miR-n97	readcount	1	0	4	2	1	0	0	0	1
miR-n97	TPM	2.09	0	31.83	12.1	6.88	0	0	0	7.92
miR-n98	readcount	4	0	2	0	0	0	0	0	1
miR-n98	TPM	8.35	0	15.91	0	0	0	0	0	7.92
miR-n99	readcount	1	2	6	4	5	1	1	0	0
miR-n99	TPM	2.09	7.75	47.74	24.2	34.4	6.96	8.2	0	0
miR-n100	readcount	0	0	0	0	1	0	0	0	0
miR-n100	TPM	0	0	0	0	6.88	0	0	0	0
miR-n101	readcount	2	4	0	0	0	0	1	0	0
miR-n101	TPM	4.17	15.5	0	0	0	0	8.2	0	0
peu-miR1444a	readcount	3	6	0	1	4	1	0	1	0
peu-miR1444a	TPM	6.26	23.25	0	6.05	27.52	6.96	0	13.74	0
peu-miR1444b	readcount	13	10	9	20	18	4	0	2	8
peu-miR1444b	TPM	27.13	38.75	71.61	121	123.83	27.85	0	27.47	63.36
peu-miR1444c	readcount	12	9	4	14	10	4	0	2	7
peu-miR1444c	TPM	25.04	34.87	31.83	84.7	68.8	27.85	0	27.47	55.44
peu-miR1446	readcount	63	55	10	65	45	43	55	37	104
peu-miR1446	TPM	131.47	213.12	79.57	393.24	309.59	299.37	450.75	508.23	823.7
peu-miR1447	readcount	1	0	2	1	1	0	2	1	0
peu-miR1447	TPM	2.09	0	15.91	6.05	6.88	0	16.39	13.74	0
peu-miR1448	readcount	5888	6248	1922	2676	2750	2222	1403	905	2226
peu-miR1448	TPM	12287	24210.5	15292.6	16189.5	18919.2	15469.5	11498.2	12431	17630.3
peu-miR156a	readcount	977	593	566	322	285	242	187	253	162
peu-miR156a	TPM	2038.79	2297.83	4503.43	1948.07	1960.72	1684.8	1532.55	3475.18	1283.07
peu-miR156b	readcount	1466	790	468	382	413	185	132	95	229
peu-miR156b	TPM	3059.23	3061.18	3723.68	2311.06	2841.32	1287.97	1081.8	1304.91	1813.72
peu-miR156c	readcount	1	3	4	0	0	0	0	0	1
peu-miR156c	TPM	2.09	11.62	31.83	0	0	0	0	0	7.92
peu-miR159a	readcount	104244	57689	21277	32891	31615	38224	23178	19334	30397
peu-miR159a	TPM	217535	223540	169292	198987	217502	266115	189954	265570	240749
peu-miR159b	readcount	2	1	6	2	0	0	1	0	0
peu-miR159b	TPM	4.17	3.87	47.74	12.1	0	0	8.2	0	0
peu-miR159c	readcount	19	10	4	5	6	9	3	6	7
peu-miR159c	TPM	39.65	38.75	31.83	30.25	41.28	62.66	24.59	82.42	55.44
peu-miR159d	readcount	0	0	0	1	1	1	0	0	0
peu-miR159d	TPM	0	0	0	6.05	6.88	6.96	0	0	0
peu-miR160a-5p	readcount	380	182	229	92	72	91	186	78	108
peu-miR160a-5p	TPM	792.98	705.24	1822.06	556.59	495.34	633.54	1524.35	1071.4	855.38
peu-miR160a-3p	readcount	12	13	3	28	15	5	2	3	9
peu-miR160a-3p	TPM	25.04	50.37	23.87	169.4	103.2	34.81	16.39	41.21	71.28
peu-miR160b-3p	readcount	123	103	44	40	27	20	15	27	63
peu-miR160b-3p	TPM	256.67	399.12	350.09	242	185.75	139.24	122.93	370.87	498.97
peu-miR160b-5p	readcount	230	191	112	104	94	87	74	81	142
peu-miR160b-5p	TPM	479.96	740.11	891.14	629.19	646.69	605.69	606.46	1112.61	1124.66
peu-miR160c	readcount	15	7	3	3	1	1	4	1	0
peu-miR160c	TPM	31.3	27.12	23.87	18.15	6.88	6.96	32.78	13.74	0
peu-miR160d	readcount	4	0	0	0	0	0	0	0	0
peu-miR160d	TPM	8.35	0	0	0	0	0	0	0	0
peu-miR162	readcount	3910	1621	2048	994	598	488	665	263	442
peu-miR162	TPM	8159.33	6281.24	16295.1	6013.6	4114.07	3397.45	5449.97	3612.54	3500.71
peu-miR164a	readcount	1567	1140	445	1046	911	1016	492	407	733
peu-miR164a	TPM	3269.99	4417.41	3540.68	6328.2	6267.41	7073.39	4032.16	5590.51	5805.48
peu-miR164b	readcount	4	2	7	11	3	5	2	2	6
peu-miR164b	TPM	8.35	7.75	55.7	66.55	20.64	34.81	16.39	27.47	47.52
peu-miR166a	readcount	36364	11890	7465	5914	3054	4638	9407	1839	5445
peu-miR166a	TPM	75883.9	46072.8	59395.9	35779.1	21010.6	32289.7	77094.6	25260.3	43125.3
peu-miR166b	readcount	6547	5457	1751	1563	1474	1347	1411	811	1263
peu-miR166b	TPM	13662.2	21145.4	13932	9455.99	10140.7	9377.81	11563.8	11139.8	10003.2
peu-miR167a	readcount	215	231	145	125	97	107	64	66	112
peu-miR167a	TPM	448.66	895.11	1153.71	756.24	667.33	744.93	524.51	906.57	887.06
peu-miR167b	readcount	590	649	295	281	229	198	119	144	222
peu-miR167b	TPM	1231.2	2514.82	2347.19	1700.02	1575.45	1378.47	975.26	1977.97	1758.28
peu-miR167c-3p	readcount	127	42	59	1	11	5	15	7	41
peu-miR167c-3p	TPM	265.02	162.75	469.44	6.05	75.68	34.81	122.93	96.15	324.73
peu-miR167c-5p	readcount	352	325	133	123	107	86	86	68	117
peu-miR167c-5p	TPM	734.55	1259.35	1058.23	744.14	736.13	598.73	704.81	934.04	926.66
peu-miR168-3p	readcount	261	107	71	189	71	35	40	20	97
peu-miR168-3p	TPM	544.65	414.62	564.92	1143.43	488.46	243.67	327.82	274.72	768.26
peu-miR168-5p	readcount	400	316	146	260	158	163	75	66	213
peu-miR168-5p	TPM	834.71	1224.47	1161.66	1572.97	1086.99	1134.81	614.66	906.57	1687
peu-miR169a	readcount	0	1	0	1	0	0	1	0	3
peu-miR169a	TPM	0	3.87	0	6.05	0	0	8.2	0	23.76
peu-miR169aa	readcount	3	4	2	22	37	12	3	5	21
peu-miR169aa	TPM	6.26	15.5	15.91	133.1	254.55	83.54	24.59	68.68	166.32
peu-miR169ab	readcount	2	3	2	4	2	5	0	5	6
peu-miR169ab	TPM	4.17	11.62	15.91	24.2	13.76	34.81	0	68.68	47.52
peu-miR169b	readcount	1	1	2	5	6	3	2	1	11
peu-miR169b	TPM	2.09	3.87	15.91	30.25	41.28	20.89	16.39	13.74	87.12
peu-miR169c	readcount	1	1	1	4	1	0	2	1	7
peu-miR169c	TPM	2.09	3.87	7.96	24.2	6.88	0	16.39	13.74	55.44
peu-miR169d	readcount	0	0	0	0	1	2	0	1	0
peu-miR169d	TPM	0	0	0	0	6.88	13.92	0	13.74	0
peu-miR169e-3p	readcount	38	31	43	26	53	42	15	15	29
peu-miR169e-3p	TPM	79.3	120.12	342.13	157.3	364.62	292.4	122.93	206.04	229.68
peu-miR169e-5p	readcount	1	0	0	3	9	0	1	1	3
peu-miR169e-5p	TPM	2.09	0	0	18.15	61.92	0	8.2	13.74	23.76
peu-miR169l	readcount	0	0	0	0	0	0	0	1	0
peu-miR169l	TPM	0	0	0	0	0	0	0	13.74	0
peu-miR169f	readcount	0	0	0	0	0	0	0	1	0
peu-miR169f	TPM	0	0	0	0	0	0	0	13.74	0
peu-miR169g	readcount	1	1	1	4	1	0	2	1	8
peu-miR169g	TPM	2.09	3.87	7.96	24.2	6.88	0	16.39	13.74	63.36
peu-miR169h	readcount	16	10	9	15	37	7	9	11	29
peu-miR169h	TPM	33.39	38.75	71.61	90.75	254.55	48.73	73.76	151.09	229.68
peu-miR169i	readcount	0	0	0	0	0	0	0	1	0
peu-miR169i	TPM	0	0	0	0	0	0	0	13.74	0
peu-miR169j	readcount	0	0	0	0	0	0	0	0	1
peu-miR169j	TPM	0	0	0	0	0	0	0	0	7.92
peu-miR169m	readcount	0	0	0	0	0	0	0	1	0
peu-miR169m	TPM	0	0	0	0	0	0	0	13.74	0
peu-miR169k	readcount	1	0	0	1	1	0	2	1	0
peu-miR169k	TPM	2.09	0	0	6.05	6.88	0	16.39	13.74	0
peu-miR171a-3p	readcount	15	14	3	16	8	6	4	5	10
peu-miR171a-3p	TPM	31.3	54.25	23.87	96.8	55.04	41.77	32.78	68.68	79.2
peu-miR171a-5p	readcount	4	1	0	1	7	0	1	0	2
peu-miR171a-5p	TPM	8.35	3.87	0	6.05	48.16	0	8.2	0	15.84
peu-miR171b	readcount	126	107	30	68	65	71	21	30	64
peu-miR171b	TPM	262.93	414.62	238.7	411.39	447.18	494.3	172.1	412.08	506.89
peu-miR171c-3p/d-3p	readcount	86	113	44	191	181	63	24	46	138
peu-miR171c-3p/d-3p	TPM	179.46	437.87	350.09	1155.53	1245.23	438.61	196.69	631.85	1092.98
peu-miR171c-5p	readcount	4	4	3	3	3	3	3	0	0
peu-miR171c-5p	TPM	8.35	15.5	23.87	18.15	20.64	20.89	24.59	0	0
peu-miR171d-5p	readcount	6	10	5	25	14	9	5	4	3
peu-miR171d-5p	TPM	12.52	38.75	39.78	151.25	96.32	62.66	40.98	54.94	23.76
peu-miR171f	readcount	2	1	1	2	0	0	0	1	2
peu-miR171f	TPM	4.17	3.87	7.96	12.1	0	0	0	13.74	15.84
peu-miR171e-3p	readcount	82	36	0	21	29	19	14	3	35
peu-miR171e-3p	TPM	171.12	139.5	0	127.05	199.51	132.28	114.74	41.21	277.21
peu-miR171e-5p	readcount	5	13	0	4	3	7	0	2	3
peu-miR171e-5p	TPM	10.43	50.37	0	24.2	20.64	48.73	0	27.47	23.76
peu-miR172a-3p	readcount	2	25	9	40	20	7	2	3	14
peu-miR172a-3p	TPM	4.17	96.87	71.61	242	137.59	48.73	16.39	41.21	110.88
peu-miR172a-5p	readcount	1	2	1	5	13	0	3	0	7
peu-miR172a-5p	TPM	2.09	7.75	7.96	30.25	89.44	0	24.59	0	55.44
peu-miR172b	readcount	2	0	6	7	10	5	1	1	3
peu-miR172b	TPM	4.17	0	47.74	42.35	68.8	34.81	8.2	13.74	23.76
peu-miR172c-3p	readcount	2	5	7	8	11	6	2	5	6
peu-miR172c-3p	TPM	4.17	19.37	55.7	48.4	75.68	41.77	16.39	68.68	47.52
peu-miR172c-5p	readcount	2	0	0	0	2	0	1	0	0
peu-miR172c-5p	TPM	4.17	0	0	0	13.76	0	8.2	0	0
peu-miR172d	readcount	0	0	0	0	0	0	0	0	0
peu-miR172d	TPM	0	0	0	0	0	0	0	0	0
peu-miR2111	readcount	32	52	11	9	26	24	5	14	32
peu-miR2111	TPM	66.78	201.5	87.52	54.45	178.87	167.09	40.98	192.3	253.45
peu-miR319a	readcount	112222	45183	19444	50801	40928	38309	28685	13395	29365
peu-miR319a	TPM	234183	175080	154708	307341	281573	266707	235086	183992	232576
peu-miR319b	readcount	42935	19227	7253	17887	11464	18371	13100	7706	13741
peu-miR319b	TPM	89596.1	74503	57709.1	108215	78869	127899	107360	105849	108831
peu-miR3627	readcount	20	17	2	23	9	4	4	2	13
peu-miR3627	TPM	41.74	65.87	15.91	139.15	61.92	27.85	32.78	27.47	102.96
peu-miR390-5p	readcount	110	81	30	25	20	16	20	13	39
peu-miR390-5p	TPM	229.55	313.87	238.7	151.25	137.59	111.39	163.91	178.57	308.89
peu-miR390-3p	readcount	8	7	4	2	5	7	11	9	27
peu-miR390-3p	TPM	16.69	27.12	31.83	12.1	34.4	48.73	90.15	123.62	213.84
peu-miR393-3p	readcount	16	7	3	12	10	8	2	8	10
peu-miR393-3p	TPM	33.39	27.12	23.87	72.6	68.8	55.7	16.39	109.89	79.2
peu-miR393-5p	readcount	5	19	1	18	15	12	2	4	23
peu-miR393-5p	TPM	10.43	73.62	7.96	108.9	103.2	83.54	16.39	54.94	182.16
peu-miR394-3p	readcount	1	0	0	0	0	0	0	0	0
peu-miR394-3p	TPM	2.09	0	0	0	0	0	0	0	0
peu-miR394-5p	readcount	59	70	37	166	92	84	26	32	71
peu-miR394-5p	TPM	123.12	271.24	294.39	1004.28	632.93	584.81	213.08	439.55	562.33
peu-miR395a	readcount	9	4	11	12	18	6	12	5	13
peu-miR395a	TPM	18.78	15.5	87.52	72.6	123.83	41.77	98.35	68.68	102.96
peu-miR395b	readcount	525	202	109	75	97	116	196	61	143
peu-miR395b	TPM	1095.56	782.73	867.27	453.74	667.33	807.59	1606.31	837.89	1132.58
peu-miR396a	readcount	17915	26828	6539	13169	12369	9140	4446	7855	11553
peu-miR396a	TPM	37384.8	103956	52028.1	79671.1	85095.1	63632.6	36436.9	107895	91501.7
peu-miR396b-5p	readcount	36195	36991	8222	10791	11216	9044	6458	8554	4924
peu-miR396b-5p	TPM	75531.2	143337	65419.1	65284.5	77162.8	62964.3	52926.2	117497	38998.9
peu-miR396b-3p	readcount	1538	1976	777	1304	704	498	359	389	865
peu-miR396b-3p	TPM	3209.48	7656.84	6182.27	7889.07	4843.31	3467.07	2942.16	5343.26	6850.94
peu-miR396c	readcount	288	191	243	55	74	70	148	70	63
peu-miR396c	TPM	600.99	740.11	1933.45	332.74	509.1	487.34	1212.93	961.51	498.97
peu-miR396d-3p	readcount	2	2	1	5	3	6	0	5	11
peu-miR396d-3p	TPM	4.17	7.75	7.96	30.25	20.64	41.77	0	68.68	87.12
peu-miR396d-5p	readcount	823	412	531	151	145	149	365	156	68
peu-miR396d-5p	TPM	1717.42	1596.47	4224.95	913.53	997.56	1037.34	2991.34	2142.8	538.57
peu-miR398a	readcount	8	2	3	0	1	3	1	0	1
peu-miR398a	TPM	16.69	7.75	23.87	0	6.88	20.89	8.2	0	7.92
peu-miR398b	readcount	155	20	116	40	63	33	92	23	102
peu-miR398b	TPM	323.45	77.5	922.96	242	433.42	229.75	753.98	315.93	807.86
peu-miR399d	readcount	0	0	0	0	0	0	0	0	0
peu-miR399d	TPM	0	0	0	0	0	0	0	0	0
peu-miR399a	readcount	0	1	0	0	0	0	0	0	0
peu-miR399a	TPM	0	3.87	0	0	0	0	0	0	0
peu-miR399e	readcount	0	0	0	0	0	0	0	0	0
peu-miR399e	TPM	0	0	0	0	0	0	0	0	0
peu-miR399b	readcount	1	2	0	8	15	7	0	2	0
peu-miR399b	TPM	2.09	7.75	0	48.4	103.2	48.73	0	27.47	0
peu-miR399c	readcount	3	3	1	13	18	21	4	7	11
peu-miR399c	TPM	6.26	11.62	7.96	78.65	123.83	146.2	32.78	96.15	87.12
peu-miR399f	readcount	1	0	1	0	0	1	0	0	0
peu-miR399f	TPM	2.09	0	7.96	0	0	6.96	0	0	0
peu-miR403-3p	readcount	1957	2781	332	1552	1195	1484	157	373	262
peu-miR403-3p	TPM	4083.84	10776.1	2641.59	9389.44	8221.25	10331.6	1286.68	5123.49	2075.08
peu-miR403-5p	readcount	752	157	425	84	102	84	232	33	91
peu-miR403-5p	TPM	1569.26	608.36	3381.55	508.19	701.73	584.81	1901.34	453.28	720.74
peu-miR408-3p	readcount	16	8	12	7	9	9	12	6	4
peu-miR408-3p	TPM	33.39	31	95.48	42.35	61.92	62.66	98.35	82.42	31.68
peu-miR408-5p	readcount	1	1	0	2	0	1	1	0	0
peu-miR408-5p	TPM	2.09	3.87	0	12.1	0	6.96	8.2	0	0
peu-miR472a	readcount	3786	3026	1243	1539	1350	1495	895	349	1511
peu-miR472a	TPM	7900.57	11725.5	9890.04	9310.8	9287.61	10408.2	7334.92	4793.82	11967.4
peu-miR472b	readcount	4845	5243	1258	2765	2711	2733	1113	877	2785
peu-miR472b	TPM	10110.5	20316.2	10009.4	16728	18650.9	19027.1	9121.53	12046.4	22057.7
peu-miR473-3p	readcount	195	83	280	78	160	89	88	37	159
peu-miR473-3p	TPM	406.92	321.62	2227.84	471.89	1100.75	619.62	721.2	508.23	1259.31
peu-miR473-5p	readcount	161	160	102	74	97	77	65	82	82
peu-miR473-5p	TPM	335.97	619.99	811.57	447.69	667.33	536.07	532.7	1126.34	649.45
peu-miR474	readcount	0	0	0	0	0	0	0	0	0
peu-miR474	TPM	0	0	0	0	0	0	0	0	0
peu-miR475a-3p	readcount	170	173	150	118	91	60	49	51	59
peu-miR475a-3p	TPM	354.75	670.36	1193.49	713.89	626.05	417.72	401.58	700.53	467.29
peu-miR475a-5p	readcount	87	55	47	57	65	30	12	35	34
peu-miR475a-5p	TPM	181.55	213.12	373.96	344.84	447.18	208.86	98.35	480.76	269.29
peu-miR475b	readcount	1	1	1	1	0	0	0	0	1
peu-miR475b	TPM	2.09	3.87	7.96	6.05	0	0	0	0	7.92
peu-miR475c	readcount	0	12	2	6	5	1	1	4	3
peu-miR475c	TPM	0	46.5	15.91	36.3	34.4	6.96	8.2	54.94	23.76
peu-miR476	readcount	2	5	8	12	14	4	3	0	10
peu-miR476	TPM	4.17	19.37	63.65	72.6	96.32	27.85	24.59	0	79.2
peu-miR477a-3p	readcount	104	53	15	111	78	86	104	33	169
peu-miR477a-3p	TPM	217.03	205.37	119.35	671.54	536.62	598.73	852.33	453.28	1338.51
peu-miR477a-5p	readcount	43	48	10	69	94	87	54	53	147
peu-miR477a-5p	TPM	89.73	186	79.57	417.44	646.69	605.69	442.55	728	1164.26
peu-miR477c	readcount	0	0	0	0	0	0	0	0	1
peu-miR477c	TPM	0	0	0	0	0	0	0	0	7.92
peu-miR477b	readcount	75	122	2	16	18	21	6	6	38
peu-miR477b	TPM	156.51	472.74	15.91	96.8	123.83	146.2	49.17	82.42	300.97
peu-miR478a	readcount	1	0	1	0	1	0	0	2	0
peu-miR478a	TPM	2.09	0	7.96	0	6.88	0	0	27.47	0
peu-miR478b	readcount	0	0	0	0	1	0	1	0	0
peu-miR478b	TPM	0	0	0	0	6.88	0	8.2	0	0
peu-miR478c	readcount	7	5	8	1	6	3	5	0	15
peu-miR478c	TPM	14.61	19.37	63.65	6.05	41.28	20.89	40.98	0	118.8
peu-miR478d	readcount	5	3	0	1	6	5	2	2	0
peu-miR478e	TPM	10.43	11.62	0	6.05	41.28	34.81	16.39	27.47	0
peu-miR481a	readcount	0	0	0	0	0	0	0	0	0
peu-miR481a	TPM	0	0	0	0	0	0	0	0	0
peu-miR481b	readcount	2	1	0	0	0	1	0	1	0
peu-miR481b	TPM	4.17	3.87	0	0	0	6.96	0	13.74	0
peu-miR482a.1	readcount	23	23	11	8	15	12	7	6	21
peu-miR482a.1	TPM	48	89.12	87.52	48.4	103.2	83.54	57.37	82.42	166.32
peu-miR482a.2	readcount	5412	3783	1737	2220	1713	1952	1985	923	2464
peu-miR482a.2	TPM	11293.7	14658.8	13820.6	13430.8	11784.9	13589.8	16268	12678.2	19515.3
peu-miR482b-3p	readcount	384	256	201	92	76	56	77	39	62
peu-miR482b-3p	TPM	801.33	991.98	1599.27	556.59	522.86	389.87	631.05	535.7	491.05
peu-miR482b-5p	readcount	15	10	5	6	2	1	2	3	5
peu-miR482b-5p	TPM	31.3	38.75	39.78	36.3	13.76	6.96	16.39	41.21	39.6
peu-miR482c-3p	readcount	698	604	269	335	290	218	183	117	368
peu-miR482c-3p	TPM	1456.58	2340.45	2140.32	2026.72	1995.12	1517.71	1499.77	1607.1	2914.62
peu-miR482c-5p	readcount	0	0	0	0	0	0	0	0	0
peu-miR482c-5p	TPM	0	0	0	0	0	0	0	0	0
peu-miR482d	readcount	110	48	45	16	32	20	38	9	26
peu-miR482d	TPM	229.55	186	358.05	96.8	220.15	139.24	311.43	123.62	205.92
peu-miR530a	readcount	87	143	47	91	100	111	51	69	75
peu-miR530a	TPM	181.55	554.11	373.96	550.54	687.97	772.78	417.97	947.78	594.01
peu-miR530b	readcount	1	2	0	0	10	3	3	3	8
peu-miR530b	TPM	2.09	7.75	0	0	68.8	20.89	24.59	41.21	63.36
peu-miR6421	readcount	308	173	172	56	20	5	54	51	44
peu-miR6421	TPM	642.73	670.36	1368.53	338.79	137.59	34.81	442.55	700.53	348.49
peu-miR6424	readcount	1	1	5	1	2	2	2	0	2
peu-miR6424	TPM	2.09	3.87	39.78	6.05	13.76	13.92	16.39	0	15.84
peu-miR6425-3p	readcount	0	0	0	1	0	0	0	0	0
peu-miR6425-3p	TPM	0	0	0	6.05	0	0	0	0	0
peu-miR6425-5p	readcount	10	12	2	7	6	3	6	2	7
peu-miR6425-5p	TPM	20.87	46.5	15.91	42.35	41.28	20.89	49.17	27.47	55.44
peu-miR6430	readcount	8	10	2	8	5	4	3	1	1
peu-miR6430	TPM	16.69	38.75	15.91	48.4	34.4	27.85	24.59	13.74	7.92
peu-miR6431	readcount	0	0	0	0	0	0	0	0	0
peu-miR6431	TPM	0	0	0	0	0	0	0	0	0
peu-miR6435	readcount	0	0	0	0	1	0	0	0	0
peu-miR6435	TPM	0	0	0	0	6.88	0	0	0	0
peu-miR6438	readcount	2	3	1	4	2	2	1	2	6
peu-miR6438	TPM	4.17	11.62	7.96	24.2	13.76	13.92	8.2	27.47	47.52
peu-miR6440	readcount	0	0	0	0	0	2	0	0	0
peu-miR6440	TPM	0	0	0	0	0	13.92	0	0	0
peu-miR6445	readcount	1480	759	953	422	366	213	417	116	182
peu-miR6445	TPM	3088.44	2941.06	7582.63	2553.06	2517.97	1482.9	3417.5	1593.36	1441.47
peu-miR6448	readcount	8	8	8	4	2	2	0	0	0
peu-miR6448	TPM	16.69	31	63.65	24.2	13.76	13.92	0	0	0
peu-miR6450	readcount	1	0	0	0	0	0	0	0	0
peu-miR6450	TPM	2.09	0	0	0	0	0	0	0	0
peu-miR6456	readcount	0	0	0	0	0	0	0	0	0
peu-miR6456	TPM	0	0	0	0	0	0	0	0	0
peu-miR6457a	readcount	12	6	44	4	9	4	28	2	4
peu-miR6457a	TPM	25.04	23.25	350.09	24.2	61.92	27.85	229.47	27.47	31.68
peu-miR6457b	readcount	42	21	46	18	24	9	18	11	12
peu-miR6457b	TPM	87.65	81.37	366	108.9	165.11	62.66	147.52	151.09	95.04
peu-miR6461	readcount	9	5	3	2	4	3	2	2	0
peu-miR6461	TPM	18.78	19.37	23.87	12.1	27.52	20.89	16.39	27.47	0
peu-miR6462a-3p	readcount	3	6	3	6	9	2	3	1	2
peu-miR6462a-3p	TPM	6.26	23.25	23.87	36.3	61.92	13.92	24.59	13.74	15.84
peu-miR6462a-5p	readcount	0	0	0	1	1	1	0	0	0
peu-miR6462a-5p	TPM	0	0	0	6.05	6.88	6.96	0	0	0
peu-miR6462b	readcount	12	17	2	5	3	2	2	0	6
peu-miR6462b	TPM	25.04	65.87	15.91	30.25	20.64	13.92	16.39	0	47.52
peu-miR6469	readcount	0	0	0	0	0	0	0	0	0
peu-miR6469	TPM	0	0	0	0	0	0	0	0	0
peu-miR6471	readcount	105	32	54	8	18	7	34	5	2
peu-miR6471	TPM	219.11	124	429.66	48.4	123.83	48.73	278.65	68.68	15.84
peu-miR6472	readcount	0	0	0	0	1	0	0	0	0
peu-miR6472	TPM	0	0	0	0	6.88	0	0	0	0
peu-miR6474	readcount	93	43	60	17	32	14	20	8	8
peu-miR6474	TPM	194.07	166.62	477.4	102.85	220.15	97.47	163.91	109.89	63.36
peu-miR6476	readcount	0	0	0	0	2	1	0	0	0
peu-miR6476	TPM	0	0	0	0	13.76	6.96	0	0	0
peu-miR6477	readcount	0	0	1	0	0	0	0	0	0
peu-miR6477	TPM	0	0	7.96	0	0	0	0	0	0
peu-miR6478	readcount	2043	568	4108	508	336	524	1156	550	648
peu-miR6478	TPM	4263.3	2200.95	32685.7	3073.35	2311.58	3648.09	9473.93	7554.74	5132.27
peu-miR7812	readcount	6	2	1	4	6	1	0	1	4
peu-miR7812	TPM	12.52	7.75	7.96	24.2	41.28	6.96	0	13.74	31.68
peu-miR7813	readcount	2	0	2	1	1	1	1	2	2
peu-miR7813	TPM	4.17	0	15.91	6.05	6.88	6.96	8.2	27.47	15.84
peu-miR7814	readcount	6	8	0	4	14	3	2	1	1
peu-miR7814	TPM	12.52	31	0	24.2	96.32	20.89	16.39	13.74	7.92
peu-miR7816	readcount	0	0	0	0	0	0	0	0	0
peu-miR7816	TPM	0	0	0	0	0	0	0	0	0
peu-miR7819	readcount	0	0	0	0	0	0	0	0	0
peu-miR7819	TPM	0	0	0	0	0	0	0	0	0
peu-miR7823	readcount	0	0	0	0	0	0	0	0	0
peu-miR7823	TPM	0	0	0	0	0	0	0	0	0
peu-miR7825	readcount	7	4	2	0	3	0	3	0	0
peu-miR7825	TPM	14.61	15.5	15.91	0	20.64	0	24.59	0	0
peu-miR7826	readcount	0	0	0	0	0	0	0	0	0
peu-miR7826	TPM	0	0	0	0	0	0	0	0	0
peu-miR7827	readcount	0	0	0	0	0	0	0	0	1
peu-miR7827	TPM	0	0	0	0	0	0	0	0	7.92
peu-miR7829	readcount	2	0	0	2	1	0	0	1	1
peu-miR7829	TPM	4.17	0	0	12.1	6.88	0	0	13.74	7.92
peu-miR7831	readcount	2	0	2	1	0	0	0	0	0
peu-miR7831	TPM	4.17	0	15.91	6.05	0	0	0	0	0
peu-miR7833	readcount	0	0	0	2	0	1	0	0	0
peu-miR7833	TPM	0	0	0	12.1	0	6.96	0	0	0
peu-miR7834	readcount	0	0	0	3	1	0	0	0	2
peu-miR7834	TPM	0	0	0	18.15	6.88	0	0	0	15.84
peu-miR7840	readcount	0	3	0	0	0	2	0	0	0
peu-miR7840	TPM	0	11.62	0	0	0	13.92	0	0	0
peu-miR827	readcount	26	37	3	70	29	32	4	5	20
peu-miR827	TPM	54.26	143.37	23.87	423.49	199.51	222.78	32.78	68.68	158.4
peu-miR828	readcount	1	1	0	3	1	1	0	0	6
peu-miR828	TPM	2.09	3.87	0	18.15	6.88	6.96	0	0	47.52

## Sheet: Table S4
Table S4. Expression analysis of miRNAs response to ABA in the roots of P. euphratica
miRNA		CR1	CR2	CR3	SR1	SR2	SR3	LR1	LR2	LR3
miR-n1	readcount	1459	3382	1223	916	1562	4379	3135	1905	4883
miR-n1	TPM	40998.1	72796.9	17404	11475.5	17625	78076.5	23230.5	69457.1	152943
miR-n2	readcount	6	7	14	10	25	18	11	3	8
miR-n2	TPM	168.6	150.67	199.23	125.28	282.09	320.94	81.51	109.38	250.57
miR-n3	readcount	0	0	0	1	0	0	0	0	0
miR-n3	TPM	0	0	0	12.53	0	0	0	0	0
miR-n4	readcount	1	0	0	1	2	0	4	3	0
miR-n4	TPM	28.1	0	0	12.53	22.57	0	29.64	109.38	0
miR-n5	readcount	0	0	1	0	0	0	1	2	0
miR-n5	TPM	0	0	14.23	0	0	0	7.41	72.92	0
miR-n6	readcount	0	0	1	0	2	0	0	0	0
miR-n6	TPM	0	0	14.23	0	22.57	0	0	0	0
miR-n7	readcount	1	5	3	9	10	0	12	8	5
miR-n7	TPM	28.1	107.62	42.69	112.75	112.84	0	88.92	291.68	156.61
miR-n8	readcount	3	3	2	3	1	7	20	1	2
miR-n8	TPM	84.3	64.57	28.46	37.58	11.28	124.81	148.2	36.46	62.64
miR-n9	readcount	19	21	35	51	271	212	89	25	41
miR-n9	TPM	533.9	452.02	498.07	638.92	3057.86	3779.91	659.49	911.51	1284.18
miR-n10	readcount	1	0	1	0	5	0	0	1	0
miR-n10	TPM	28.1	0	14.23	0	56.42	0	0	36.46	0
miR-n11	readcount	1	0	4	9	11	2	4	7	1
miR-n11	TPM	28.1	0	56.92	112.75	124.12	35.66	29.64	255.22	31.32
miR-n12	readcount	21	17	35	14	9	18	21	4	8
miR-n12	TPM	590.1	365.92	498.07	175.39	101.55	320.94	155.61	145.84	250.57
miR-n13	readcount	7	1	8	39	11	3	8	2	0
miR-n13	TPM	196.7	21.52	113.85	488.59	124.12	53.49	59.28	72.92	0
miR-n14	readcount	0	0	0	0	0	0	0	1	0
miR-n14	TPM	0	0	0	0	0	0	0	36.46	0
miR-n15	readcount	13	12	20	31	28	76	31	4	21
miR-n15	TPM	365.3	258.3	284.61	388.36	315.94	1355.06	229.71	145.84	657.75
miR-n16	readcount	0	3	2	3	3	5	2	3	1
miR-n16	TPM	0	64.57	28.46	37.58	33.85	89.15	14.82	109.38	31.32
miR-n17	readcount	0	0	0	0	0	1	0	0	0
miR-n17	TPM	0	0	0	0	0	17.83	0	0	0
miR-n18	readcount	43	54	85	44	63	25	125	6	11
miR-n18	TPM	1208.31	1162.34	1209.6	551.23	710.87	445.74	926.26	218.76	344.54
miR-n19	readcount	0	0	0	0	1	0	0	0	0
miR-n19	TPM	0	0	0	0	11.28	0	0	0	0
miR-n20	readcount	29	31	66	65	80	18	100	16	17
miR-n20	TPM	814.9	667.27	939.22	814.31	902.69	320.94	741	583.37	532.46
miR-n21	readcount	0	1	0	0	0	0	0	0	0
miR-n21	TPM	0	21.52	0	0	0	0	0	0	0
miR-n22	readcount	0	0	0	0	0	0	0	0	0
miR-n22	TPM	0	0	0	0	0	0	0	0	0
miR-n23	readcount	7	5	9	16	12	2	61	5	14
miR-n23	TPM	196.7	107.62	128.08	200.45	135.4	35.66	452.01	182.3	438.5
miR-n24	readcount	92	45	171	214	125	8	708	24	10
miR-n24	TPM	2585.21	968.62	2433.44	2680.97	1410.45	142.64	5246.31	875.05	313.21
miR-n25	readcount	29	46	75	122	79	67	61	51	29
miR-n25	TPM	814.9	990.14	1067.3	1528.4	891.41	1194.59	452.01	1859.48	908.32
miR-n26	readcount	89	230	122	75	127	57	615	50	107
miR-n26	TPM	2500.91	4950.71	1736.14	939.59	1433.02	1016.3	4557.18	1823.02	3351.4
miR-n27	readcount	3	6	9	18	38	288	11	2	68
miR-n27	TPM	84.3	129.15	128.08	225.5	428.78	5134.97	81.51	72.92	2129.86
miR-n28	readcount	15	25	43	33	130	58	77	6	33
miR-n28	TPM	421.5	538.12	611.92	413.42	1466.87	1034.13	570.57	218.76	1033.61
miR-n29	readcount	5	4	1	4	3	2	22	4	6
miR-n29	TPM	140.5	86.1	14.23	50.11	33.85	35.66	163.02	145.84	187.93
miR-n30	readcount	3	8	13	20	24	10	6	2	4
miR-n30	TPM	84.3	172.2	185	250.56	270.81	178.3	44.46	72.92	125.29
miR-n31	readcount	0	6	2	8	3	4	7	1	8
miR-n31	TPM	0	129.15	28.46	100.22	33.85	71.32	51.87	36.46	250.57
miR-n32	readcount	1	5	9	21	18	5	20	7	5
miR-n32	TPM	28.1	107.62	128.08	263.09	203.11	89.15	148.2	255.22	156.61
miR-n33	readcount	4	16	5	6	9	14	7	7	15
miR-n33	TPM	112.4	344.4	71.15	75.17	101.55	249.62	51.87	255.22	469.82
miR-n34	readcount	1	0	0	1	3	0	1	0	0
miR-n34	TPM	28.1	0	0	12.53	33.85	0	7.41	0	0
miR-n35	readcount	9	39	11	31	22	18	14	2	5
miR-n35	TPM	252.9	839.47	156.54	388.36	248.24	320.94	103.74	72.92	156.61
miR-n36	readcount	6	14	5	4	5	3	8	1	0
miR-n36	TPM	168.6	301.35	71.15	50.11	56.42	53.49	59.28	36.46	0
miR-n37	readcount	3	5	2	0	4	1	3	9	8
miR-n37	TPM	84.3	107.62	28.46	0	45.13	17.83	22.23	328.14	250.57
miR-n38	readcount	4	3	4	7	7	0	3	2	1
miR-n38	TPM	112.4	64.57	56.92	87.7	78.99	0	22.23	72.92	31.32
miR-n39	readcount	424	1140	1444	2628	2500	8622	3913	303	2506
miR-n39	TPM	11914.5	24538.3	20549	32923.2	28209.1	153728	28995.5	11047.5	78491.6
miR-n40	readcount	0	0	1	0	1	0	0	0	0
miR-n40	TPM	0	0	14.23	0	11.28	0	0	0	0
miR-n41	readcount	1	6	6	1	1	0	11	1	1
miR-n41	TPM	28.1	129.15	85.38	12.53	11.28	0	81.51	36.46	31.32
miR-n42	readcount	1	3	1	0	12	17	4	0	1
miR-n42	TPM	28.1	64.57	14.23	0	135.4	303.11	29.64	0	31.32
miR-n43	readcount	0	4	3	5	3	10	2	3	8
miR-n43	TPM	0	86.1	42.69	62.64	33.85	178.3	14.82	109.38	250.57
miR-n44	readcount	3	1	5	4	3	3	2	1	0
miR-n44	TPM	84.3	21.52	71.15	50.11	33.85	53.49	14.82	36.46	0
miR-n45	readcount	1	1	0	4	2	0	3	0	0
miR-n45	TPM	28.1	21.52	0	50.11	22.57	0	22.23	0	0
miR-n46	readcount	3	4	2	7	7	7	1	2	8
miR-n46	TPM	84.3	86.1	28.46	87.7	78.99	124.81	7.41	72.92	250.57
miR-n47	readcount	4	3	4	6	5	0	8	2	0
miR-n47	TPM	112.4	64.57	56.92	75.17	56.42	0	59.28	72.92	0
miR-n48	readcount	198	256	436	812	533	248	1069	185	184
miR-n48	TPM	5563.83	5510.35	6204.55	10172.6	6014.17	4421.78	7921.34	6745.18	5763.15
miR-n49	readcount	0	0	0	0	0	0	0	0	0
miR-n49	TPM	0	0	0	0	0	0	0	0	0
miR-n50	readcount	6	4	4	0	9	2	4	2	1
miR-n50	TPM	168.6	86.1	56.92	0	101.55	35.66	29.64	72.92	31.32
miR-n51	readcount	0	0	0	0	0	0	0	0	0
miR-n51	TPM	0	0	0	0	0	0	0	0	0
miR-n52	readcount	0	2	0	2	2	2	1	0	3
miR-n52	TPM	0	43.05	0	25.06	22.57	35.66	7.41	0	93.96
miR-n53	readcount	2	0	1	1	0	13	0	0	1
miR-n53	TPM	56.2	0	14.23	12.53	0	231.79	0	0	31.32
miR-n54	readcount	1	0	0	2	2	1	1	0	0
miR-n54	TPM	28.1	0	0	25.06	22.57	17.83	7.41	0	0
miR-n55	readcount	0	0	0	0	0	0	0	0	0
miR-n55	TPM	0	0	0	0	0	0	0	0	0
miR-n56	readcount	0	0	0	0	0	1	2	0	0
miR-n56	TPM	0	0	0	0	0	17.83	14.82	0	0
miR-n57	readcount	0	0	0	0	0	0	2	0	0
miR-n57	TPM	0	0	0	0	0	0	14.82	0	0
miR-n58	readcount	125	208	154	221	575	134	316	92	82
miR-n58	TPM	3512.52	4477.16	2191.52	2768.66	6488.08	2389.19	2341.57	3354.36	2568.36
miR-n59	readcount	1	5	3	0	0	0	0	3	0
miR-n59	TPM	28.1	107.62	42.69	0	0	0	0	109.38	0
miR-n60	readcount	0	1	1	0	0	0	1	0	0
miR-n60	TPM	0	21.52	14.23	0	0	0	7.41	0	0
miR-n61	readcount	0	0	0	0	1	0	2	0	0
miR-n61	TPM	0	0	0	0	11.28	0	14.82	0	0
miR-n62	readcount	2	1	0	0	0	0	0	0	0
miR-n62	TPM	56.2	21.52	0	0	0	0	0	0	0
miR-n63	readcount	1	1	0	1	3	0	2	0	0
miR-n63	TPM	28.1	21.52	0	12.53	33.85	0	14.82	0	0
miR-n64	readcount	0	0	0	0	0	1	0	0	0
miR-n64	TPM	0	0	0	0	0	17.83	0	0	0
miR-n65	readcount	444	1197	428	635	1676	1007	287	662	532
miR-n65	TPM	12476.5	25765.2	6090.71	7955.2	18911.4	17954.6	2126.68	24136.8	16663
miR-n66	readcount	0	0	0	0	0	1	2	2	0
miR-n66	TPM	0	0	0	0	0	17.83	14.82	72.92	0
miR-n67	readcount	2	0	1	1	1	0	4	0	1
miR-n67	TPM	56.2	0	14.23	12.53	11.28	0	29.64	0	31.32
miR-n68	readcount	17	29	9	14	26	5	142	13	11
miR-n68	TPM	477.7	624.22	128.08	175.39	293.37	89.15	1052.23	473.99	344.54
miR-n69	readcount	0	0	0	1	0	1	1	0	0
miR-n69	TPM	0	0	0	12.53	0	17.83	7.41	0	0
miR-n70	readcount	0	0	0	0	0	0	0	0	0
miR-n70	TPM	0	0	0	0	0	0	0	0	0
miR-n71	readcount	0	5	1	0	0	0	0	0	0
miR-n71	TPM	0	107.62	14.23	0	0	0	0	0	0
miR-n72	readcount	0	0	0	0	0	0	3	0	0
miR-n72	TPM	0	0	0	0	0	0	22.23	0	0
miR-n73	readcount	0	1	0	0	0	0	0	0	0
miR-n73	TPM	0	21.52	0	0	0	0	0	0	0
miR-n74	readcount	586	662	521	990	1008	354	3576	392	576
miR-n74	TPM	16466.7	14249.4	7414.15	12402.6	11373.9	6311.74	26498.3	14292.5	18041.2
miR-n75	readcount	16	11	18	17	6	0	66	6	1
miR-n75	TPM	449.6	236.77	256.15	212.97	67.7	0	489.06	218.76	31.32
miR-n76	readcount	159	209	217	307	276	133	492	51	76
miR-n76	TPM	4467.92	4498.69	3088.04	3846.06	3114.28	2371.36	3645.74	1859.48	2380.43
miR-n77	readcount	10	5	12	48	26	24	28	2	6
miR-n77	TPM	281	107.62	170.77	601.34	293.37	427.91	207.48	72.92	187.93
miR-n78	readcount	0	1	1	5	3	2	2	0	0
miR-n78	TPM	0	21.52	14.23	62.64	33.85	35.66	14.82	0	0
miR-n79	readcount	3	8	4	1	2	1	33	3	8
miR-n79	TPM	84.3	172.2	56.92	12.53	22.57	17.83	244.53	109.38	250.57
miR-n80	readcount	58	76	49	62	81	68	162	39	59
miR-n80	TPM	1629.81	1635.89	697.3	776.73	913.97	1212.42	1200.43	1421.96	1847.97
miR-n81	readcount	26	24	24	14	28	9	60	9	19
miR-n81	TPM	730.6	516.6	341.53	175.39	315.94	160.47	444.6	328.14	595.11
miR-n82	readcount	0	0	0	0	1	1	0	0	0
miR-n82	TPM	0	0	0	0	11.28	17.83	0	0	0
miR-n83	readcount	1	0	4	0	5	0	4	2	0
miR-n83	TPM	28.1	0	56.92	0	56.42	0	29.64	72.92	0
miR-n84	readcount	20	50	91	109	139	526	183	14	83
miR-n84	TPM	562	1076.24	1294.99	1365.54	1568.42	9378.45	1356.04	510.45	2599.68
miR-n85	readcount	10	6	11	10	26	0	25	7	10
miR-n85	TPM	281	129.15	156.54	125.28	293.37	0	185.25	255.22	313.21
miR-n86	readcount	0	0	0	2	2	0	6	0	0
miR-n86	TPM	0	0	0	25.06	22.57	0	44.46	0	0
miR-n87	readcount	2	3	5	0	13	0	5	6	0
miR-n87	TPM	56.2	64.57	71.15	0	146.69	0	37.05	218.76	0
miR-n88	readcount	47	61	46	92	97	232	129	47	142
miR-n88	TPM	1320.71	1313.01	654.61	1152.56	1094.51	4136.5	955.9	1713.64	4447.65
miR-n89	readcount	4	6	13	10	16	1	49	0	1
miR-n89	TPM	112.4	129.15	185	125.28	180.54	17.83	363.09	0	31.32
miR-n90	readcount	415	660	611	713	843	970	957	415	465
miR-n90	TPM	11661.6	14206.4	8694.91	8932.37	9512.1	17294.9	7091.41	15131.1	14564.5
miR-n91	readcount	10	7	12	17	198	36	130	15	7
miR-n91	TPM	281	150.67	170.77	212.97	2234.16	641.87	963.31	546.91	219.25
miR-n92	readcount	0	0	2	1	5	1	4	1	0
miR-n92	TPM	0	0	28.46	12.53	56.42	17.83	29.64	36.46	0
miR-n93	readcount	4	6	2	5	4	2	0	0	0
miR-n93	TPM	112.4	129.15	28.46	62.64	45.13	35.66	0	0	0
miR-n94	readcount	2	1	2	3	5	2	4	1	0
miR-n94	TPM	56.2	21.52	28.46	37.58	56.42	35.66	29.64	36.46	0
miR-n95	readcount	0	0	1	1	0	0	5	0	0
miR-n95	TPM	0	0	14.23	12.53	0	0	37.05	0	0
miR-n96	readcount	3	6	5	2	5	7	2	14	0
miR-n96	TPM	84.3	129.15	71.15	25.06	56.42	124.81	14.82	510.45	0
miR-n97	readcount	0	1	1	0	8	1	3	0	0
miR-n97	TPM	0	21.52	14.23	0	90.27	17.83	22.23	0	0
miR-n98	readcount	2	3	1	0	2	0	4	6	2
miR-n98	TPM	56.2	64.57	14.23	0	22.57	0	29.64	218.76	62.64
miR-n99	readcount	1	2	1	3	5	3	5	9	2
miR-n99	TPM	28.1	43.05	14.23	37.58	56.42	53.49	37.05	328.14	62.64
miR-n100	readcount	0	0	0	0	0	0	2	39	4
miR-n100	TPM	0	0	0	0	0	0	14.82	1421.96	125.29
miR-n101	readcount	3	2	3	1	1	1	3	0	0
miR-n101	TPM	84.3	43.05	42.69	12.53	11.28	17.83	22.23	0	0
peu-miR1444a	readcount	2	0	0	0	5	0	0	1	0
peu-miR1444a	TPM	56.2	0	0	0	56.42	0	0	36.46	0
peu-miR1444b	readcount	7	11	10	6	9	4	4	5	3
peu-miR1444b	TPM	196.7	236.77	142.31	75.17	101.55	71.32	29.64	182.3	93.96
peu-miR1444c	readcount	7	9	7	5	5	3	3	5	3
peu-miR1444c	TPM	196.7	193.72	99.61	62.64	56.42	53.49	22.23	182.3	93.96
peu-miR1446	readcount	34	39	53	78	64	16	141	31	14
peu-miR1446	TPM	955.41	839.47	754.22	977.17	722.15	285.28	1044.82	1130.27	438.5
peu-miR1447	readcount	0	1	0	1	2	1	1	1	0
peu-miR1447	TPM	0	21.52	0	12.53	22.57	17.83	7.41	36.46	0
peu-miR1448	readcount	588	798	1013	1400	2208	347	1104	460	126
peu-miR1448	TPM	16522.9	17176.8	14415.6	17539	24914.2	6186.93	8180.69	16771.8	3946.5
peu-miR156a	readcount	181	294	205	437	358	390	519	325	446
peu-miR156a	TPM	5086.13	6328.3	2917.28	5474.68	4039.54	6953.61	3845.81	11849.6	13969.4
peu-miR156b	readcount	161	293	215	233	286	234	351	234	342
peu-miR156b	TPM	4524.12	6306.77	3059.58	2918.99	3227.12	4172.16	2600.92	8531.74	10711.9
peu-miR156c	readcount	0	0	0	3	0	1	0	0	4
peu-miR156c	TPM	0	0	0	37.58	0	17.83	0	0	125.29
peu-miR159a	readcount	7792	9932	17346	19245	16713	14740	27124	4157	3662
peu-miR159a	TPM	218956	213784	246844	241099	188583	262811	200990	151566	114699
peu-miR159b	readcount	31	39	24	41	18	26	5	28	23
peu-miR159b	TPM	871.1	839.47	341.53	513.64	203.11	463.57	37.05	1020.89	720.39
peu-miR159c	readcount	3	1	1	5	0	4	4	0	1
peu-miR159c	TPM	84.3	21.52	14.23	62.64	0	71.32	29.64	0	31.32
peu-miR159d	readcount	0	0	0	0	0	0	0	0	0
peu-miR159d	TPM	0	0	0	0	0	0	0	0	0
peu-miR160a-5p	readcount	36	42	41	53	61	105	59	21	37
peu-miR160a-5p	TPM	1011.61	904.04	583.46	663.98	688.3	1872.13	437.19	765.67	1158.89
peu-miR160a-3p	readcount	8	5	15	6	12	0	10	3	1
peu-miR160a-3p	TPM	224.8	107.62	213.46	75.17	135.4	0	74.1	109.38	31.32
peu-miR160b-3p	readcount	13	9	17	26	9	9	34	5	7
peu-miR160b-3p	TPM	365.3	193.72	241.92	325.72	101.55	160.47	251.94	182.3	219.25
peu-miR160b-5p	readcount	19	31	29	40	17	25	70	20	23
peu-miR160b-5p	TPM	533.9	667.27	412.69	501.12	191.82	445.74	518.7	729.21	720.39
peu-miR160c	readcount	1	3	3	1	2	3	2	0	3
peu-miR160c	TPM	28.1	64.57	42.69	12.53	22.57	53.49	14.82	0	93.96
peu-miR160d	readcount	0	0	0	2	0	0	0	1	0
peu-miR160d	TPM	0	0	0	25.06	0	0	0	36.46	0
peu-miR162	readcount	281	383	461	763	690	461	598	312	408
peu-miR162	TPM	7896.14	8244.01	6560.32	9558.77	7785.7	8219.52	4431.21	11375.6	12779.1
peu-miR164a	readcount	277	382	255	433	376	121	349	226	192
peu-miR164a	TPM	7783.74	8222.48	3628.81	5424.57	4242.64	2157.4	2586.1	8240.06	6013.72
peu-miR164b	readcount	0	0	0	4	0	0	0	0	0
peu-miR164b	TPM	0	0	0	50.11	0	0	0	0	0
peu-miR166a	readcount	1006	1330	2385	3890	1489	3396	3017	1442	1290
peu-miR166a	TPM	28268.8	28628	33940	48733.4	16801.3	60549.9	22356.1	52575.9	40404.7
peu-miR166b	readcount	1341	1414	2732	3926	4016	1821	4675	1413	1270
peu-miR166b	TPM	37682.3	30436.1	38878.1	49184.4	45315	32468	34641.9	51518.6	39778.2
peu-miR167a	readcount	92	130	90	109	128	28	205	137	88
peu-miR167a	TPM	2585.21	2798.23	1280.76	1365.54	1444.3	499.23	1519.06	4995.08	2756.29
peu-miR167b	readcount	198	256	211	366	416	62	453	309	132
peu-miR167b	TPM	5563.83	5510.35	3002.66	4585.2	4693.99	1105.45	3356.75	11266.3	4134.43
peu-miR167c-3p	readcount	5	5	7	6	7	21	16	8	12
peu-miR167c-3p	TPM	140.5	107.62	99.61	75.17	78.99	374.43	118.56	291.68	375.86
peu-miR167c-5p	readcount	95	130	116	155	175	39	221	160	103
peu-miR167c-5p	TPM	2669.51	2798.23	1650.75	1941.82	1974.63	695.36	1637.62	5833.67	3226.11
peu-miR168-3p	readcount	28	20	30	54	55	32	80	24	15
peu-miR168-3p	TPM	786.8	430.5	426.92	676.51	620.6	570.55	592.8	875.05	469.82
peu-miR168-5p	readcount	76	77	129	220	190	65	214	75	63
peu-miR168-5p	TPM	2135.61	1657.41	1835.75	2756.13	2143.89	1158.93	1585.75	2734.53	1973.25
peu-miR169a	readcount	0	1	0	0	3	0	0	0	0
peu-miR169a	TPM	0	21.52	0	0	33.85	0	0	0	0
peu-miR169aa	readcount	6	8	3	4	7	0	28	3	0
peu-miR169aa	TPM	168.6	172.2	42.69	50.11	78.99	0	207.48	109.38	0
peu-miR169ab	readcount	1	2	5	4	2	0	13	3	0
peu-miR169ab	TPM	28.1	43.05	71.15	50.11	22.57	0	96.33	109.38	0
peu-miR169b	readcount	0	0	0	1	0	0	0	0	2
peu-miR169b	TPM	0	0	0	12.53	0	0	0	0	62.64
peu-miR169c	readcount	0	2	4	1	1	1	5	0	0
peu-miR169c	TPM	0	43.05	56.92	12.53	11.28	17.83	37.05	0	0
peu-miR169d	readcount	0	0	1	0	0	0	0	0	0
peu-miR169d	TPM	0	0	14.23	0	0	0	0	0	0
peu-miR169e-3p	readcount	19	17	33	57	45	27	157	9	24
peu-miR169e-3p	TPM	533.9	365.92	469.61	714.09	507.76	481.4	1163.38	328.14	751.71
peu-miR169e-5p	readcount	1	1	2	0	1	2	4	1	0
peu-miR169e-5p	TPM	28.1	21.52	28.46	0	11.28	35.66	29.64	36.46	0
peu-miR169l	readcount	0	0	0	0	0	0	0	0	0
peu-miR169l	TPM	0	0	0	0	0	0	0	0	0
peu-miR169f	readcount	0	0	0	0	0	0	1	0	0
peu-miR169f	TPM	0	0	0	0	0	0	7.41	0	0
peu-miR169g	readcount	0	2	4	1	1	1	5	0	0
peu-miR169g	TPM	0	43.05	56.92	12.53	11.28	17.83	37.05	0	0
peu-miR169h	readcount	5	13	9	9	6	5	24	5	10
peu-miR169h	TPM	140.5	279.82	128.08	112.75	67.7	89.15	177.84	182.3	313.21
peu-miR169i	readcount	0	0	0	0	0	0	1	0	0
peu-miR169i	TPM	0	0	0	0	0	0	7.41	0	0
peu-miR169j	readcount	0	0	0	0	0	0	0	0	0
peu-miR169j	TPM	0	0	0	0	0	0	0	0	0
peu-miR169m	readcount	0	0	0	0	0	0	0	0	0
peu-miR169m	TPM	0	0	0	0	0	0	0	0	0
peu-miR169k	readcount	2	1	0	3	0	0	7	2	1
peu-miR169k	TPM	56.2	21.52	0	37.58	0	0	51.87	72.92	31.32
peu-miR171a-3p	readcount	0	3	1	0	3	0	2	2	1
peu-miR171a-3p	TPM	0	64.57	14.23	0	33.85	0	14.82	72.92	31.32
peu-miR171a-5p	readcount	0	1	0	0	1	0	2	0	0
peu-miR171a-5p	TPM	0	21.52	0	0	11.28	0	14.82	0	0
peu-miR171b	readcount	12	12	16	25	29	2	15	7	3
peu-miR171b	TPM	337.2	258.3	227.69	313.2	327.23	35.66	111.15	255.22	93.96
peu-miR171c-3p/d-3p	readcount	23	61	58	48	86	10	88	45	4
peu-miR171c-3p/d-3p	TPM	646.3	1313.01	825.38	601.34	970.39	178.3	652.08	1640.72	125.29
peu-miR171c-5p	readcount	2	5	1	4	1	6	2	3	3
peu-miR171c-5p	TPM	56.2	107.62	14.23	50.11	11.28	106.98	14.82	109.38	93.96
peu-miR171d-5p	readcount	5	10	6	10	7	6	10	3	4
peu-miR171d-5p	TPM	140.5	215.25	85.38	125.28	78.99	106.98	74.1	109.38	125.29
peu-miR171f	readcount	0	0	0	0	0	0	0	2	1
peu-miR171f	TPM	0	0	0	0	0	0	0	72.92	31.32
peu-miR171e-3p	readcount	22	30	24	44	21	5	77	43	9
peu-miR171e-3p	TPM	618.2	645.74	341.53	551.23	236.96	89.15	570.57	1567.8	281.89
peu-miR171e-5p	readcount	3	2	4	2	3	0	13	4	2
peu-miR171e-5p	TPM	84.3	43.05	56.92	25.06	33.85	0	96.33	145.84	62.64
peu-miR172a-3p	readcount	6	5	7	4	10	0	14	1	2
peu-miR172a-3p	TPM	168.6	107.62	99.61	50.11	112.84	0	103.74	36.46	62.64
peu-miR172a-5p	readcount	0	0	1	5	2	0	3	0	0
peu-miR172a-5p	TPM	0	0	14.23	62.64	22.57	0	22.23	0	0
peu-miR172b	readcount	0	3	1	4	2	2	8	6	2
peu-miR172b	TPM	0	64.57	14.23	50.11	22.57	35.66	59.28	218.76	62.64
peu-miR172c-3p	readcount	2	2	3	9	12	2	15	10	2
peu-miR172c-3p	TPM	56.2	43.05	42.69	112.75	135.4	35.66	111.15	364.6	62.64
peu-miR172c-5p	readcount	0	0	0	0	1	0	0	0	0
peu-miR172c-5p	TPM	0	0	0	0	11.28	0	0	0	0
peu-miR172d	readcount	0	0	0	0	0	0	0	0	0
peu-miR172d	TPM	0	0	0	0	0	0	0	0	0
peu-miR2111	readcount	4	6	8	13	11	1	6	1	0
peu-miR2111	TPM	112.4	129.15	113.85	162.86	124.12	17.83	44.46	36.46	0
peu-miR319a	readcount	1087	1582	6132	2759	3428	4266	9643	524	2183
peu-miR319a	TPM	30544.9	34052.3	87262.2	34564.4	38680.3	76061.8	71455	19105.3	68374.7
peu-miR319b	readcount	314	299	1835	1220	1329	1586	2976	85	507
peu-miR319b	TPM	8823.45	6435.92	26113.2	15284	14995.9	28278	22052.3	3099.14	15880
peu-miR3627	readcount	5	6	9	3	2	1	5	0	3
peu-miR3627	TPM	140.5	129.15	128.08	37.58	22.57	17.83	37.05	0	93.96
peu-miR390-5p	readcount	35	28	37	29	28	13	31	5	9
peu-miR390-5p	TPM	983.51	602.69	526.53	363.31	315.94	231.79	229.71	182.3	281.89
peu-miR390-3p	readcount	3	7	7	4	4	1	14	1	2
peu-miR390-3p	TPM	84.3	150.67	99.61	50.11	45.13	17.83	103.74	36.46	62.64
peu-miR393-3p	readcount	2	1	2	4	2	3	1	3	0
peu-miR393-3p	TPM	56.2	21.52	28.46	50.11	22.57	53.49	7.41	109.38	0
peu-miR393-5p	readcount	4	6	6	8	2	1	12	2	1
peu-miR393-5p	TPM	112.4	129.15	85.38	100.22	22.57	17.83	88.92	72.92	31.32
peu-miR394-3p	readcount	0	0	0	0	0	0	0	0	0
peu-miR394-3p	TPM	0	0	0	0	0	0	0	0	0
peu-miR394-5p	readcount	107	87	142	181	118	9	88	36	24
peu-miR394-5p	TPM	3006.72	1872.66	2020.75	2267.55	1331.47	160.47	652.08	1312.58	751.71
peu-miR395a	readcount	0	2	2	6	0	4	17	2	12
peu-miR395a	TPM	0	43.05	28.46	75.17	0	71.32	125.97	72.92	375.86
peu-miR395b	readcount	27	26	39	49	40	93	127	10	53
peu-miR395b	TPM	758.7	559.65	554.99	613.87	451.35	1658.17	941.08	364.6	1660.04
peu-miR396a	readcount	5709	7402	11716	10022	14358	2487	23999	4603	4241
peu-miR396a	TPM	160424	159327	166726	125554	162010	44342.6	177834	167827	132834
peu-miR396b-5p	readcount	7277	7563	12100	15502	19403	4471	29130	5219	4500
peu-miR396b-5p	TPM	204485	162792	172191	194207	218936	79716.9	215855	190287	140947
peu-miR396b-3p	readcount	1100	1121	1551	1612	2160	365	2606	473	289
peu-miR396b-3p	TPM	30910.2	24129.3	22071.7	20194.9	24372.6	6507.86	19310.6	17245.8	9051.9
peu-miR396c	readcount	29	45	82	71	84	109	136	38	48
peu-miR396c	TPM	814.9	968.62	1166.91	889.48	947.82	1943.44	1007.77	1385.5	1503.43
peu-miR396d-3p	readcount	3	0	5	5	0	0	6	1	2
peu-miR396d-3p	TPM	84.3	0	71.15	62.64	0	0	44.46	36.46	62.64
peu-miR396d-5p	readcount	48	68	115	191	162	233	233	36	70
peu-miR396d-5p	TPM	1348.81	1463.69	1636.52	2392.82	1827.95	4154.33	1726.54	1312.58	2192.5
peu-miR398a	readcount	1	1	0	1	4	3	1	1	1
peu-miR398a	TPM	28.1	21.52	0	12.53	45.13	53.49	7.41	36.46	31.32
peu-miR398b	readcount	4	18	4	33	61	129	14	18	23
peu-miR398b	TPM	112.4	387.45	56.92	413.42	688.3	2300.04	103.74	656.29	720.39
peu-miR399d	readcount	0	0	0	0	0	0	0	1	0
peu-miR399d	TPM	0	0	0	0	0	0	0	36.46	0
peu-miR399a	readcount	0	0	0	0	0	0	0	1	1
peu-miR399a	TPM	0	0	0	0	0	0	0	36.46	31.32
peu-miR399e	readcount	0	0	0	0	0	0	0	0	1
peu-miR399e	TPM	0	0	0	0	0	0	0	0	31.32
peu-miR399b	readcount	1	1	2	2	2	2	3	2	0
peu-miR399b	TPM	28.1	21.52	28.46	25.06	22.57	35.66	22.23	72.92	0
peu-miR399c	readcount	1	2	5	3	7	1	42	1	1
peu-miR399c	TPM	28.1	43.05	71.15	37.58	78.99	17.83	311.22	36.46	31.32
peu-miR399f	readcount	0	0	0	0	0	0	0	0	0
peu-miR399f	TPM	0	0	0	0	0	0	0	0	0
peu-miR403-3p	readcount	611	777	1257	1863	1535	88	2424	494	133
peu-miR403-3p	TPM	17169.2	16724.8	17887.9	23339.4	17320.4	1569.02	17961.9	18011.5	4165.75
peu-miR403-5p	readcount	51	54	82	161	98	309	134	22	40
peu-miR403-5p	TPM	1433.11	1162.34	1166.91	2016.99	1105.8	5509.4	992.95	802.13	1252.86
peu-miR408-3p	readcount	6	5	1	11	19	20	4	5	3
peu-miR408-3p	TPM	168.6	107.62	14.23	137.81	214.39	356.6	29.64	182.3	93.96
peu-miR408-5p	readcount	0	0	1	4	0	0	0	0	0
peu-miR408-5p	TPM	0	0	14.23	50.11	0	0	0	0	0
peu-miR472a	readcount	234	245	395	694	1071	254	735	158	135
peu-miR472a	TPM	6575.43	5273.58	5621.1	8694.34	12084.8	4528.76	5446.38	5760.75	4228.4
peu-miR472b	readcount	715	863	1083	1647	2280	319	1928	611	185
peu-miR472b	TPM	20091.6	18575.9	15411.8	20633.4	25726.7	5687.69	14286.6	22277.3	5794.47
peu-miR473-3p	readcount	128	369	113	144	101	135	400	70	228
peu-miR473-3p	TPM	3596.82	7942.66	1608.06	1804.01	1139.65	2407.02	2964.02	2552.23	7141.29
peu-miR473-5p	readcount	61	57	88	88	95	13	172	21	27
peu-miR473-5p	TPM	1714.11	1226.91	1252.29	1102.45	1071.94	231.79	1274.53	765.67	845.68
peu-miR474	readcount	0	0	0	0	0	0	0	0	0
peu-miR474	TPM	0	0	0	0	0	0	0	0	0
peu-miR475a-3p	readcount	22	22	46	44	48	14	36	17	18
peu-miR475a-3p	TPM	618.2	473.55	654.61	551.23	541.61	249.62	266.76	619.83	563.79
peu-miR475a-5p	readcount	15	23	23	37	32	12	34	28	10
peu-miR475a-5p	TPM	421.5	495.07	327.3	463.53	361.08	213.96	251.94	1020.89	313.21
peu-miR475b	readcount	0	1	1	0	0	0	0	1	0
peu-miR475b	TPM	0	21.52	14.23	0	0	0	0	36.46	0
peu-miR475c	readcount	0	1	4	1	1	1	1	1	1
peu-miR475c	TPM	0	21.52	56.92	12.53	11.28	17.83	7.41	36.46	31.32
peu-miR476	readcount	5	17	7	3	3	9	12	9	4
peu-miR476	TPM	140.5	365.92	99.61	37.58	33.85	160.47	88.92	328.14	125.29
peu-miR477a-3p	readcount	51	75	82	186	218	36	547	28	61
peu-miR477a-3p	TPM	1433.11	1614.36	1166.91	2330.18	2459.83	641.87	4053.29	1020.89	1910.61
peu-miR477a-5p	readcount	36	38	52	109	115	12	218	39	47
peu-miR477a-5p	TPM	1011.61	817.94	739.99	1365.54	1297.62	213.96	1615.39	1421.96	1472.11
peu-miR477c	readcount	0	0	0	0	0	0	0	1	0
peu-miR477c	TPM	0	0	0	0	0	0	0	36.46	0
peu-miR477b	readcount	21	16	27	36	29	5	18	9	1
peu-miR477b	TPM	590.1	344.4	384.23	451	327.23	89.15	133.38	328.14	31.32
peu-miR478a	readcount	1	1	1	0	0	0	0	0	0
peu-miR478a	TPM	28.1	21.52	14.23	0	0	0	0	0	0
peu-miR478b	readcount	0	0	0	0	0	0	0	0	0
peu-miR478b	TPM	0	0	0	0	0	0	0	0	0
peu-miR478c	readcount	2	7	0	8	11	8	11	10	4
peu-miR478c	TPM	56.2	150.67	0	100.22	124.12	142.64	81.51	364.6	125.29
peu-miR478d	readcount	1	8	3	1	1	3	0	3	4
peu-miR478e	TPM	28.1	172.2	42.69	12.53	11.28	53.49	0	109.38	125.29
peu-miR481a	readcount	0	0	0	0	0	0	0	0	0
peu-miR481a	TPM	0	0	0	0	0	0	0	0	0
peu-miR481b	readcount	0	0	0	1	1	0	1	0	0
peu-miR481b	TPM	0	0	0	12.53	11.28	0	7.41	0	0
peu-miR482a.1	readcount	3	0	5	5	4	3	5	1	0
peu-miR482a.1	TPM	84.3	0	71.15	62.64	45.13	53.49	37.05	36.46	0
peu-miR482a.2	readcount	400	437	669	1314	1294	372	758	270	136
peu-miR482a.2	TPM	11240.1	9406.35	9520.29	16461.6	14601	6632.67	5616.81	9844.31	4259.72
peu-miR482b-3p	readcount	30	35	37	59	64	30	55	32	37
peu-miR482b-3p	TPM	843	753.37	526.53	739.14	722.15	534.89	407.55	1166.73	1158.89
peu-miR482b-5p	readcount	2	6	2	2	5	1	3	0	2
peu-miR482b-5p	TPM	56.2	129.15	28.46	25.06	56.42	17.83	22.23	0	62.64
peu-miR482c-3p	readcount	94	143	175	272	353	47	208	106	45
peu-miR482c-3p	TPM	2641.41	3078.05	2490.36	3407.58	3983.12	838	1541.29	3864.8	1409.47
peu-miR482c-5p	readcount	0	0	0	0	1	0	0	0	0
peu-miR482c-5p	TPM	0	0	0	0	11.28	0	0	0	0
peu-miR482d	readcount	8	19	11	20	15	7	13	15	7
peu-miR482d	TPM	224.8	408.97	156.54	250.56	169.25	124.81	96.33	546.91	219.25
peu-miR530a	readcount	15	9	23	6	34	0	47	5	5
peu-miR530a	TPM	421.5	193.72	327.3	75.17	383.64	0	348.27	182.3	156.61
peu-miR530b	readcount	3	3	2	1	0	0	14	1	1
peu-miR530b	TPM	84.3	64.57	28.46	12.53	0	0	103.74	36.46	31.32
peu-miR6421	readcount	14	20	23	5	1	8	46	14	28
peu-miR6421	TPM	393.4	430.5	327.3	62.64	11.28	142.64	340.86	510.45	877
peu-miR6424	readcount	0	0	0	0	0	0	1	0	0
peu-miR6424	TPM	0	0	0	0	0	0	7.41	0	0
peu-miR6425-3p	readcount	0	0	0	0	0	0	0	0	0
peu-miR6425-3p	TPM	0	0	0	0	0	0	0	0	0
peu-miR6425-5p	readcount	3	4	5	1	1	1	6	1	0
peu-miR6425-5p	TPM	84.3	86.1	71.15	12.53	11.28	17.83	44.46	36.46	0
peu-miR6430	readcount	2	1	0	2	0	1	4	1	1
peu-miR6430	TPM	56.2	21.52	0	25.06	0	17.83	29.64	36.46	31.32
peu-miR6431	readcount	0	0	0	0	1	0	0	0	0
peu-miR6431	TPM	0	0	0	0	11.28	0	0	0	0
peu-miR6435	readcount	0	0	0	0	0	0	0	0	0
peu-miR6435	TPM	0	0	0	0	0	0	0	0	0
peu-miR6438	readcount	0	1	0	1	0	0	4	0	0
peu-miR6438	TPM	0	21.52	0	12.53	0	0	29.64	0	0
peu-miR6440	readcount	0	0	0	0	0	0	0	0	0
peu-miR6440	TPM	0	0	0	0	0	0	0	0	0
peu-miR6445	readcount	103	206	200	301	542	220	285	119	165
peu-miR6445	TPM	2894.32	4434.11	2846.12	3770.89	6115.72	3922.55	2111.86	4338.79	5168.04
peu-miR6448	readcount	3	6	3	4	0	0	1	0	2
peu-miR6448	TPM	84.3	129.15	42.69	50.11	0	0	7.41	0	62.64
peu-miR6450	readcount	0	0	0	0	0	0	0	0	0
peu-miR6450	TPM	0	0	0	0	0	0	0	0	0
peu-miR6456	readcount	0	0	0	0	0	0	0	0	0
peu-miR6456	TPM	0	0	0	0	0	0	0	0	0
peu-miR6457a	readcount	4	18	6	30	5	32	15	22	48
peu-miR6457a	TPM	112.4	387.45	85.38	375.84	56.42	570.55	111.15	802.13	1503.43
peu-miR6457b	readcount	21	25	28	39	24	19	60	39	20
peu-miR6457b	TPM	590.1	538.12	398.46	488.59	270.81	338.77	444.6	1421.96	626.43
peu-miR6461	readcount	1	2	1	1	4	0	3	4	0
peu-miR6461	TPM	28.1	43.05	14.23	12.53	45.13	0	22.23	145.84	0
peu-miR6462a-3p	readcount	5	18	4	2	3	2	2	3	7
peu-miR6462a-3p	TPM	140.5	387.45	56.92	25.06	33.85	35.66	14.82	109.38	219.25
peu-miR6462a-5p	readcount	3	3	1	1	1	0	1	2	1
peu-miR6462a-5p	TPM	84.3	64.57	14.23	12.53	11.28	0	7.41	72.92	31.32
peu-miR6462b	readcount	53	35	34	20	36	4	23	47	16
peu-miR6462b	TPM	1489.31	753.37	483.84	250.56	406.21	71.32	170.43	1713.64	501.14
peu-miR6469	readcount	0	0	0	0	1	0	0	0	0
peu-miR6469	TPM	0	0	0	0	11.28	0	0	0	0
peu-miR6471	readcount	4	8	17	8	7	9	9	9	7
peu-miR6471	TPM	112.4	172.2	241.92	100.22	78.99	160.47	66.69	328.14	219.25
peu-miR6472	readcount	0	0	0	0	0	0	1	0	0
peu-miR6472	TPM	0	0	0	0	0	0	7.41	0	0
peu-miR6474	readcount	0	3	8	8	10	5	3	1	1
peu-miR6474	TPM	0	64.57	113.85	100.22	112.84	89.15	22.23	36.46	31.32
peu-miR6476	readcount	3	4	1	1	0	0	1	0	0
peu-miR6476	TPM	84.3	86.1	14.23	12.53	0	0	7.41	0	0
peu-miR6477	readcount	0	1	0	0	0	0	0	0	0
peu-miR6477	TPM	0	21.52	0	0	0	0	0	0	0
peu-miR6478	readcount	199	101	208	674	920	532	923	71	75
peu-miR6478	TPM	5591.93	2174.01	2959.97	8443.79	10380.9	9485.43	6839.47	2588.69	2349.11
peu-miR7812	readcount	1	2	0	1	4	0	9	0	0
peu-miR7812	TPM	28.1	43.05	0	12.53	45.13	0	66.69	0	0
peu-miR7813	readcount	0	0	1	0	0	0	1	1	0
peu-miR7813	TPM	0	0	14.23	0	0	0	7.41	36.46	0
peu-miR7814	readcount	2	0	6	2	4	0	4	0	0
peu-miR7814	TPM	56.2	0	85.38	25.06	45.13	0	29.64	0	0
peu-miR7816	readcount	0	0	0	0	0	0	0	0	0
peu-miR7816	TPM	0	0	0	0	0	0	0	0	0
peu-miR7819	readcount	0	0	0	0	0	0	0	0	0
peu-miR7819	TPM	0	0	0	0	0	0	0	0	0
peu-miR7823	readcount	0	0	0	0	0	0	0	0	0
peu-miR7823	TPM	0	0	0	0	0	0	0	0	0
peu-miR7825	readcount	0	0	2	2	0	1	0	0	0
peu-miR7825	TPM	0	0	28.46	25.06	0	17.83	0	0	0
peu-miR7826	readcount	0	0	0	0	0	0	0	0	0
peu-miR7826	TPM	0	0	0	0	0	0	0	0	0
peu-miR7827	readcount	0	0	0	0	1	0	0	0	0
peu-miR7827	TPM	0	0	0	0	11.28	0	0	0	0
peu-miR7829	readcount	0	0	0	0	0	1	0	0	0
peu-miR7829	TPM	0	0	0	0	0	17.83	0	0	0
peu-miR7831	readcount	0	0	0	0	0	1	1	0	0
peu-miR7831	TPM	0	0	0	0	0	17.83	7.41	0	0
peu-miR7833	readcount	1	0	0	0	0	0	0	0	0
peu-miR7833	TPM	28.1	0	0	0	0	0	0	0	0
peu-miR7834	readcount	0	0	0	0	0	0	0	0	0
peu-miR7834	TPM	0	0	0	0	0	0	0	0	0
peu-miR7840	readcount	1	1	1	2	0	0	6	4	0
peu-miR7840	TPM	28.1	21.52	14.23	25.06	0	0	44.46	145.84	0
peu-miR827	readcount	2	4	13	4	10	1	13	4	1
peu-miR827	TPM	56.2	86.1	185	50.11	112.84	17.83	96.33	145.84	31.32
peu-miR828	readcount	2	2	0	1	1	0	0	0	1
peu-miR828	TPM	56.2	43.05	0	12.53	11.28	0	0	0	31.32

## Sheet: Table S5
Table S5. The information of novel miRNA
	star sequences	sequences	arm	length	location		stand	stem-loop sequences	structure	MEF(kcal/mol)	length	GC%	MEFI
miR-n1	aucccgcgaccggacucca	gguaguucgaucguggaauu	5p	20	scaffold212.1	164770..165087	-	gguaguucgaucguggaauuucuuucuuucuguauuucuggaauaugagugugcgacuuguuauaauggauccuauugauaauacagaaaaugggucugucaucuuaucuugauagagaugguuuuugacuucgucagauauuuauucuaguaucuggagcacguaauauaugaaauagauuacgaaauauuagagcuaugauucauacuuaacuuaauauucaaaucccgcgaccggacucca	((.((((((.((((((.((((.....((((.(((..((((..(((((..(((((....(((((((((((...))))).))))))((((((..(..(((((((........)))))))..)..))))))......(((((((((......))))))))).)))))...)))))....)))).))))))).....(((.((((...)))))))............)))).)))))).)))))))).	-57.8	244	0.344262	0.688095
miR-n2	cucggaccaggcuucauuccc	gggaauguagccugacucgaga	5p	22	scaffold193.1	413388..413706	+	gggaauguagccugacucgagaaaacagguaaacugaaggaauggccggaguuuaagaguucucucggaccaggcuucauuccc	(((((((.((((((..((((((.(((...((((((...((.....))..))))))...))).))))))..)))))).)))))))	-38.4	84	0.5	0.914286
miR-n3		uggugccacgcugcgugcgac	3p	21	scaffold37.1	516773..517091	+	cgcucgccagcguugcaccaccaaaacuuucagaaguugugauggugccacgcugcgugcgac	(((.(((.(((((.((((((.((.(((((....))))).)).)))))).)))))))).)))..	-33.7	63	0.587302	0.910811
miR-n4	ucacacaauuauuaagacuaa	uuagucuuaauaauuguguga	5p	21	scaffold31.1	2793542..2793860	+	uuagucuuaauaauugugugauucucauauauauauauauauauauauauauauggcaaucacacaauuauuaagacuaa	.((((((((((((((((((((((.((((((((((((((....)))))))))))))).)))))))))))))))))))))).	-44	80	0.1875	2.93333
miR-n5	ucugccuggcucccugaaugccau	gcaugaggggagucacgcagg	3p	21	scaffold142.1	139420..139738	+	ucugccuggcucccugaaugccaucuaggaagcuugucaaagaguguuggcaaccucucuaacuggcaugaggggagucacgcagg	.((((.(((((((((..((((((..(((..((.(((((((......))))))).))..)))..))))))..))))))))).)))).	-46.6	86	0.546512	0.991489
miR-n6		ucauuugagcaagaaauauu	3p	20	scaffold118.1	597507..597824	-	uguuucuugcucaaaugaguauuccaacaacaguagccuuuugaacaagaacauauguuuuugccuugcaugauuaugauguugcagauaucuacuguuucugagaugcucauuugagcaagaaauauu	((((((((((((((((((((((..((..((((((((...((((((((....((((.(((..(((...))).))))))).)))).))))...))))))))..))..))))))))))))))))))))))..	-52.2	129	0.341085	1.18636
miR-n7		gcggcagcaucaagauucaca	5p	21	scaffold76.1	1427747..1428065	-	gcggcagcaucaagauucacaaacuuuaaggcaugaguugggggugguacacggucaccuccuuuacucgaaagguuccuuucugaugggaaucuugaugaugcugcau	((((((.(((((((((((.((.............((((.((((((((.......))))))))...))))(((((....)))))...)).))))))))))).))))))..	-46.8	109	0.477064	0.9
miR-n8		caggcggucuccuuggcua	5p	19	scaffold677.1	36353..36668	+	caggcggucuccuuggcuaacauaggcucuuuccugucaugcuuagcccuucucuucuucaccuacagcuacaaaccccugaucauucuacugggcgucgcauauaucaacgauauacuguauggugcauugggccagcaaucaaacuugagaggaagagaggccuuacaugaagauaagagucuuguuugauagccaaggaugacuugccugcu	((((((((((((((((((((((.((((((((..((.(((((....(((..((((((((((.......(((.......((..(((((..(((.((..((((..........))))...)))))..))).))..))..)))..(((....))))))))))))))))....)))))))..)))))))))))....)))))))))).)))).)))))..	-78.9	215	0.469767	0.781188
miR-n9		cagaauugcagugccuugauc	3p	21	scaffold106.1	65334..65652	-	ucagggcacugcaauucuaaaugucuuuuggcauguggcgaugccagacguuugaaauuuacauaucauuuauuagucagaauugcagugccuugauc	((((((((((((((((((((((((((...(((((......))))))))))))).........(((.....))).....))))))))))))))))))..	-41.4	98	0.397959	1.06154
miR-n10		gaaugcugaccgaauauggau	5p	21	scaffold1.1	7226872..7227190	-	gaaugcugaccgaauauggaugaaaaguuguucucuguuuccuuuuccuccacauucggucaauguucca	((((..(((((((((.((((.((((((..............)))))).)))).)))))))))..))))..	-27.5	70	0.414286	0.948276
miR-n11		ucaauggccauuguaagagag	5p	21	scaffold1.1	5757539..5757857	-	ucaauggccauuguaagagagaaggauccaugaugcaaaacauugacuccugauauuccacucuuacagaguccauugauu	(((((((...(((((((((.((((((((.(((........))).)).)))).....))..)))))))))...)))))))..	-23.4	81	0.395062	0.73125
miR-n12		ucggaccaggcuucauccccc	3p	21	scaffold45.1	836010..836327	+	ggaauguuggcuggcucgaagcuuaagcaaagaguuuccucucaagaaacaacuguuaaggcuucggaccaggcuucauccccc	((.(((..((((((..((((((((.((((....(((((.......)))))...)))).))))))))..))).))).))).))..	-30.4	84	0.5	0.72381
miR-n13		guuccucugagcacaucacug	5p	21	scaffold230.1	200989..201306	-	guuccucugagcacaucacuggggaucuuccaucgaccugaaagaguauuaucauuccuacugaaguguuugggggaacu	(((((((..(((((.(((.((((((((((.((......)).)))).........)))))).))).)))))..))))))).	-30.9	80	0.4625	0.835135
miR-n14		aagauggagaagcagggcacg	5p	21	scaffold46.1	2174196..2174514	-	aagauggagaagcagggcacgugcacuacuaacucaugcacacagagagggagacgcauuucuugcuggagcuacgaguuacgacucuuaccuacgauugauuuuguuagcuccagugaguuaguuauucaugugccuuucuuccccaucauga	..(((((.((((.((((((((((....((((((((...........(((..(......)..)))((((((((((((((...(((.((........)))))..))))).)))))))))))))))))....)))))))))).)))).)))))....	-62.2	154	0.461039	0.876056
miR-n15	cccaagaucggucaucgagca	ugaugacugaucuugagcaug	5p	21	scaffold5.1	4711798..4712116	+	ugaugacugaucuugagcaugcuuucggggaggcaccauaucccuuucaauaguagcaugcccaagaucggucaucgagca	(((((((((((((((.(((((((....(..(((.........)))..)......))))))).)))))))))))))))....	-41.1	81	0.493827	1.0275
miR-n16		gugggcuugugauccaagu	5p	19	scaffold3.1	3860271..3860587	-	gugggcuugugauccaaguggaagcaccgaggugacgggaccuuguuucuauccagaagacuggguuuguggcggcuauucucuggccuacccauuccaagccuaaagggugugaggcugguuucacacaucaucgacaaccucccgcucuuggcaauggaaggauaacgggccgcugccacuguuguucauaacuuuuuuguuauuucuuugauuuuauuuauuuauuuuuggauuauacagguuguccguaguuauggagaauagcuggaaugagaagcccaccu	(((((((((((((((((((((((.((..((((((((((((..........((((((....))))))..((((((((........(((((..((.(((((.(((..(((((((.((((.((.................)).)))).))))))))))..))))))).....)))))))))))))...............))))))))))))..)).))))))..........))))))))).((((((.(((((....))))).)))..))).......))))))))..	-94.9	287	0.463415	0.713534
miR-n17		cuuggcuauuguagauaaccc	3p	21	scaffold278.1	82304..82622	-	gguaucuacaguagccaagcacaaauucgcauggaaggaaugugcucucucuguuuuugugccugcagguugcuuggcuauuguagauaaccc	((((((((((((((((((((((......(((..((((((........)))....)))..)))......)).)))))))))))))))))).)).	-39.5	93	0.462366	0.918605
miR-n18	uuucggaccaggcuucauucc	ggauugucgucugguucgaug	5p	21	scaffold30.1	355324..355642	+	ggauugucgucugguucgaugucauucaugagaagcucaaacauaaacguaauauugaaugauuucggaccaggcuucauucc	(((.((..(((((((((((.((((((((.(((...)))..((......)).....)))))))).)))))))))))..)).)))	-33.2	83	0.409639	0.976471
miR-n19		ucagcgcugcauucaaucaug	3p	21	scaffold159.1	577055..577373	-	ucauugagugcagcguagaugaaauccuacauuuugugcuauuaaacuguuaccaacccuuuguggggcauggcaucauuucaucagcgcugcauucaaucaug	..((((((((((((((.((((((((...(((.((((......)))).)))..(((.((((....))))..)))....)))))))).))))))))))))))....	-39.7	104	0.423077	0.902273
miR-n20	cacagcuuucuugaacuuccuu	cucaagaaagccgugggaga	3p	20	scaffold20.1	2026196..2026512	+	cacagcuuucuugaacuuccuugccgugcuuaagucuuguguguguguguauagaucacuauauaucuguauaguuauucuuguuuagcuagcuagcaccauggaagcucaagaaagccgugggaga	(((.((((((((((.(((((.((..(((((........(((((((.(((.......)))))))))).....((((((........))))))...))))))).))))).)))))))))).))).....	-42.3	127	0.417323	0.798113
miR-n21		uaucccuuuggauuccuccuu	3p	21	scaffold36.1	839224..839541	-	ggaggcauccaaagggaucgcauugaucccgagugucccuggccaugauuuuggaucaugcuaucccuuuggauuccuccuu	(((((.((((((((((((.(((.((((((.((((((.....))....)))).))))))))).)))))))))))).)))))..	-43.8	82	0.512195	1.04286
miR-n22		guuccuccuagcuucuucagug	5p	22	scaffold322.1	250572..250891	-	guuccuccuagcuucuucagugcccguggaaagcuaaugcuacaauuaucuugagcugguaagauuggcaggugucagauuuggauguguuaaagguaauauuauugauuauuuacggcgccauucaaguaguuguucuaguguuagaggauuuaaucaaguauaugugguauuacuccugauuugcugaaggguuuggaggaacuc	((((((((.(((.((((((((......(((....((((((((((..((((((((...(((....((((((((...((((((((((((((((..(((((((.......)))))))..)))).)))))))))..)))..))..))))))...)))...))))).))))))))))))).)))......))))))))))).))))))))..	-61	207	0.396135	0.743902
miR-n23		guuccucugagcacuucaacg	5p	21	scaffold230.1	194400..194718	-	guuccucugagcacuucaacggggaucuuccaucgaccugaaagaguauuaucauuccuacugaaguguuugggggaacu	(((((((..(((((((((..(((((((((.((......)).)))).........)))))..)))))))))..))))))).	-33.1	80	0.4625	0.894595
miR-n24	cugggggcucuuuugggggg	cucccccucaagggcuuccugu	5p	22	scaffold32.1	888776..889097	-	cucccccucaagggcuuccuguuugcccgaucugguaaugaugguucuguguuuuaagacaaaacauguacuaucaaguaucgaggcaggcugggggcucuuuugggggg	..(((((..((((((((((.(((((((((((((.....(((((((...(((((((.....)))))))..))))))))).)))).))))))).))))))))))..))))).	-54.9	110	0.509091	0.980357
miR-n25	ggaauguuguuugguucaagg	ucggaccaggcuucauuccuc	3p	21	scaffold121.1	347014..347332	-	ggaauguuguuugguucaaggccuggccaccccauguuuuggaauuuaaaauaucauguccucggaccaggcuucauuccuc	((((((..(((((((((.((((.((........((((((((.....)))))))))).).))).)))))))))..))))))..	-25.7	82	0.463415	0.676316
miR-n26	uuagauucacgcacaaacucgc	aguuuguucguggaacugaug	5p	21	scaffold5.1	3116679..3116997	-	aguuuguucguggaacugaugccaucacaaccguucauuucacgaccauccaauggcguuagauucacgcacaaacucgc	(((((((.((((((.((((((((((......(((.......)))........)))))))))).)))))).)))))))...	-28.6	80	0.475	0.752632
miR-n27	acuguugaaacgaucuugacaaga	ucgagaucuguucaauaguac	5p	21	scaffold4612.1	5629..5947	-	ucgagaucuguucaauaguacuagugguguuaucaucggagcuucaauauaccucuaugaucuuuuuauuuuuguuuuuauuuuuauuuuuuacuuuuccucucuucuaucucuucacaaauuacaaggaggagagagaagagauaagagagagaaaaacauagaaggaaaaaaagaaaaagacucuaaaggcacaucaaagcucugauaaugauaccacuugcacuguugaaacgaucuugacaaga	((((((((..(((((((((...(((((((((((.((((((((((..((...(((.((.(((((((((.(((((.(((((((.(((.((((((.(((((..((((((((.(((((((............))))))).)))))))).)))))))))))))).))))))).)))))...))))))).)))).)))...))..)))))))))).)))))))))))...)))))))))..)))))))).....	-89.9	248	0.326613	1.10988
miR-n28	ugauugagccgugccaauaucu	uauuggccugguucacucaga	5p	21	scaffold12.1	2523088..2523403	+	uauuggccugguucacucagaucacgacuucaaagcaaagugucuuuguucuucuucuucuucuuguuuuaugaucgugugauuugauugagccgugccaauaucu	(((((((.(((((((.((((((((((...(((((((((.........................))))))..)))...)))))))))).))))))).)))))))...	-36.4	106	0.396226	0.866667
miR-n29	ugcauuugcaccugcaucuua	aggugcaggugcuagugcagg	3p	21	scaffold61.1	840312..840627	+	ugcauuugcaccugcaucuuauugcuuuuguuucguuuuuuacuccacaaacaaaaucaaguucugucgauacaguauguggggcaauuagauauagaguguuagauauggaaacuaacaagcuuaguugaggugcaggugcuagugcagg	((((((.((((((((((((((..((((..(((((........(((((((.((...(((..........)))...)).)))))))..(((.(((((...))))).)))...)))))....)))).....)))))))))))))).))))))..	-51.3	151	0.390728	0.869492
miR-n30	cucggaccaggcuucauuccc	uaaugcugucugguucgagac	5p	21	scaffold18.1	1564289..1564607	+	uaaugcugucugguucgagaccauucaccugaagcgcacgcauucaucuuuugagugaucucggaccaggcuucauuccc	.((((..(((((((((((((.((((((..((((((....)).)))).....)))))).)))))))))))))..))))...	-35.3	80	0.5	0.8825
miR-n31	gcucauuucucuuucugucacu	uugacagaagagagugagcac	5p	21	scaffold40.1	668145..668463	+	uugacagaagagagugagcacacagaggcauauuuguauaaaauuauaccauugcuuuugcgugcucauuucucuuucugucacu	.((((((((((((((((((((.((((((((.....(((((....)))))...)))))))).))))))))).))))).))))))..	-42	85	0.376471	1.3125
miR-n32	ugaauguugucugguucaagg	cucggaccaggcuucauuccc	3p	21	scaffold97.1	527048..527366	+	ugaauguugucugguucaaggccuggccaccacaucuuuuggugaauagguccucggaccaggcuucauuccc	.(((((..(((((((((.(((((((..(((((.......)))))..)))).))).)))))))))..)))))..	-36.9	73	0.520548	0.971053
miR-n33	caaauucacuucccaaaaaau	uuucgggaagugaaauuugga	3p	21	scaffold26.1	740604..740922	+	caaauucacuucccaaaaaauuucaaccaucggauuuaugugauuaacuagugugaucaacuugcauggacucucauuggaugcuugaaaucuuucgggaagugaaauuugga	((((((((((((((.(((.(((((((.(((((((((((((((((((.(....)))))).....))))))).))).....)))).))))))).))).)))))))))).))))..	-35.8	113	0.362832	0.873171
miR-n34	ugaagcugccagcaugaucuau	ggucaugcucugacagccucacu	3p	23	scaffold23.1	503015..503332	-	ugaagcugccagcaugaucuaucuuugguuagagaaguauagaagcgaaagaacuaacccuagcuaggucaugcucugacagccucacu	(((.((((.((((((((((((.((..((((((....((......)).......))))))..)).)))))))))))..).)))).)))..	-31	89	0.449438	0.775
miR-n35	ugauauuguuggaaagauuuuaac	ugagaucuuuugaauuauaucauu	5p	24	scaffold2.1	245217..245538	+	ugagaucuuuugaauuauaucauuaaugucaucaacgaagcuccgaugugccuuuaaaugaccacauuuguuauguuuuuuuuuaucuauuuuccuuguaauuuguaaagagagagaagaaagaaaaagauuucgagucacaucaaaacuuuaauaaugacauuauugauauucucggagucacaucgaaauuucaauaacgacauuauugauauuguuggaaagauuuuaac	(((((((((((.(((.((((((.(((((((......((((...(((((((.((((...(((....(((((....((((((((((.(((.((((((((..........))).))))).))).))))))))))..)))))....))).....((((((((...)))))))).......)))).)))))))...))))......))))))).)))))).))).)))))))))))..	-58.9	233	0.283262	0.892424
miR-n36	caaguaauucuaccaucaauu	auugaugguagaauuacuugg	3p	21	scaffold187.1	147959..148277	+	caaguaauucuaccaucaauuccuaaaaccuaacaaucauucaaacaaaauuuaagaauugaugguagaauuacuugg	((((((((((((((((((((((.((((.......................)))).)))))))))))))))))))))).	-32	78	0.282051	1.45455
miR-n37	ucucuacugcccacuuuaucu	auaaagugggcaguagagagu	5p	21	scaffold13.1	1573647..1573965	+	auaaagugggcaguagagaguaagcucucucucucucucuauauauauagagcuuacucucuacugcccacuuuaucu	((((((((((((((((((((((((((((....................))))))))))))))))))))))))))))..	-48.3	78	0.397436	1.55806
miR-n38	ccaauaucuggaagggcuggg	caacccuuccagauauuggug	3p	21	scaffold356.1	178292..178610	+	ccaauaucuggaagggcugggugccagaaauuguggcacccaacccuuccagauauuggug	((((((((((((((((.(((((((((.......))))))))).))))))))))))))))..	-47.3	61	0.52459	1.47812
miR-n39	agagcuuucuucagcccacuc	uggacugaagggagcuccuuc	3p	21	scaffold2070.1	25508..25825	+	agagcuuucuucagcccacucauggauaggagaaagggguugaauuagcugccgacucauucauucaagcacuaguagaaaaaaggggaauggauauucuuuugcuacugugauugugugaaugaugcgggagauaauuuuucauccccucuuuuucugugcuuggacugaagggagcuccuuc	.(((((..((((((.(((..((((((.((((((..((((.(((((((.((.(((..((((((((.(((.(((.(((((..(((((((.........))))))).)))))))).))).))))))))..))).)).))))...))).))))))))))))))))..))).))))))..)))))....	-79.2	184	0.434783	0.99
miR-n40	agucaagagauacaugaacag	uucauguaucucucgacucuu	3p	21	scaffold159.1	512418..512736	+	agucaagagauacaugaacagccgagaaaaguagaaaagguuucaaaugauugaucuaauauuaaauggcuguucauguaucucucgacucuu	((((.(((((((((((((((((((.......((((...((((......))))..))))........))))))))))))))))))).))))...	-39.9	93	0.344086	1.24687
miR-n41	gaguuaaauacaagcaaaua	auuugcuuguauuuaacuccc	5p	21	scaffold5.1	4823062..4823380	-	auuugcuuguauuuaacucccgccccguuguauugacaccaaacguacggggugggaguuaaauacaagcaaaua	(((((((((((((((((((((((((((((((.(((....)))))).)))))))))))))))))))))))))))).	-51.1	75	0.426667	1.59687
miR-n42	ugaagauaagagucuuguuuga	ugacaggcucuucucucucaug	3p	22	scaffold677.1	43394..43713	+	ugaagauaagagucuuguuugauagccaaggaugacuugccugcuacauacaagagaucauuaugcauaaauagaacgaaauauguaccugguauuaguuaaugcagugaaaacucuuguuugguugccaggcagucuccuuggcuaagcugacaggcucuucucucucaug	((((((.(((((.((((((...((((((((((.(((.(((((((..((.(((((((.((((..(((((......(((..(((((.......))))).))).)))))))))...))))))).))...)).))))))))))))))))))....))))))))))).))).)))..	-64.8	172	0.406977	0.925714
miR-n43	cgucggaccaggcuucauucc	gaauguugucuggcucgagga	5p	21	scaffold32.1	198802..199120	-	gaauguugucuggcucgaggacucuuucuugaugagucuaaucaaguuuucuaucuuuagaucuaauaucuuagaucauguguuagggucgucggaccaggcuucauucc	(((((..((((((..(((.((((((..((((((.......)))))).............(((((((....))))))).......)))))).)))..))))))..))))).	-42.6	110	0.409091	0.946667
miR-n44	uggggcaaaagcgcauauga	auaugcguuuuugucccucgc	3p	21	scaffold11.1	1577669..1577987	+	uggggcaaaagcgcauaugagagauccagaaagggacauggcaagauaaauuuuuaaagaaaugugaaaagaaauaagcaaaaacuaagagaggaaacuaacccggaggagccuugccaaccagcagcaucuaccagaguuuggaacuuggcaucaggccuauguucguuugcagcuaucugcuaagagauuagauuaguuuaacccacuuuuagccuauguugguuuacuugugucccucucauaugcguuuuugucccucgc	.(((((((((((((((((((((..........(((((...(((((.....((((((........)))))).((((.((((....(((((((.(((((((((......((.((((((((((((((..((.((.....))))))))...))))))..))))))...(((....((((....))))...)))......)))))))...)).)))))))....)))).)))).)))))))))))))))))))))))))))))))....	-83.8	264	0.424242	0.748214
miR-n45		cacgugcuccccuucuccaac	3p	21	scaffold28.1	1148111..1148429	+	uggagaagcagggcacgugcaagcucucucuucaagcuuuucuugcacgugcuccccuucuccaac	((((((((..(((((((((((((....((.....)).....)))))))))))))..))))))))..	-34.9	66	0.545455	0.969444
miR-n46		caugugcucuagcucuccagc	3p	21	scaffold38.1	717860..718178	+	uggagaagcagggcacaugcugaaucuaucagcuugaaagucugauaguuuugcaugugcucuagcucuccagc	((((((.(((((((((((((.(((.(((((((((....)).)))))))))).))))))))))).))))))))..	-41.7	74	0.472973	1.19143
miR-n47	cauuagucuugguuauaauau	uauuauaaccaagacuaaugc	5p	21	scaffold75.1	1812580..1812898	-	uauuauaaccaagacuaaugcauuagucuuuuacucuguuguauugauucauaaaugauacaauaauucuuuauuucugcauauauuaaacagguuaugcauuagucuugguuauaauau	(((((((((((((((((((((((...........((((((......((.((.((((((............)))))).)).))......))))))..))))))))))))))))))))))).	-37.7	120	0.241667	1.3
miR-n48	aagugaguugccaguguaacc	uuacacuggcaacucauuuga	3p	21	scaffold120.1	47824..48142	+	aagugaguugccaguguaaccuuacaugucaaagacugguuugggacccuaucaaaauauuauguugcaaaugcuauuauccaugaacggcuaguguaagacugcugucuauauauauauauauaguugcucggugaauugaaauuacagaaagccuauguaagguuacacuggcaacucauuuga	((((((((((((((((((((((((((((((...))).(((((.........((((....((((...(((...((((((((..(((.(((((.(((.....)))))))).)))..))).....))))))))...)))).)))).........))))).)))))))))))))))))))))))))))..	-62.6	186	0.365591	0.920588
miR-n49	cauagaacacacaaccccguc	cgggguuggguguucuaugag	3p	21	scaffold121.1	273125..273443	+	cauagaacacacaaccccgucugaugguuucuauuaggggcaggauucaacaucgucagauggacgggguuggguguucuaugag	((((((((((.((((((((((.....((..(.....)..)).........((((....)))))))))))))).))))))))))..	-42.3	85	0.494118	1.00714
miR-n50	ggggacauaaacgcauaagga	uuuaugcguuuuuggcccucg	3p	21	scaffold11.1	1573030..1573348	+	ggggacauaaacgcauaaggaucgaaggggugcaagagaaaaaucugaagaacaaaguauuaaaagaauuugcagaaaacuugcuacuuuuguguaucuuuaugcguuuuuggcccucg	((((.((.((((((((((((((((.(((((((((((.......((((.....((((............))))))))...))))).)))))).)).)))))))))))))).))..)))).	-36.7	119	0.386555	0.797826
miR-n51	ucccuucuccagugugugugu	acacacacuggagaagggaag	3p	21	scaffold67.1	543428..543746	-	ucccuucuccaguguguguguguguccuucuccagugugcgugcacacgcacacacacuggagaagggaag	(((((((((((((((((((((((((...................)))))))))))))))))))))))))..	-47.2	71	0.56338	1.18
miR-n52	cuugacuuugcaaacuugggu	aaguaccugauagcaacucaagu	5p	23	scaffold448.1	83157..83477	+	aaguaccugauagcaacucaaguaacaaacaccuggcgcuagagccaguaagugugccugguagcagcaucaggauacagauacuuggcacuagaacugucaggcccugagcuuuagauaaacccacacgccuugcugaaaacucaacgaguagguuuauagacucucaugcauggaucugcagaccaauauguuggguuuagacccaagaaaguaguucuacaaacuugugaaucgagggucugcagccuaaugugcuugacuuugcaaacuugggu	....(((..(..((((.((((((.(((....(((((((((((.(((((((..((((((((((......)))))).))))..))).)))).))))...)))))))......(((.((((....(((......((((....((((((((((.((.(((((.((((..(........)..)))).))))).)).)))))))))).....))))......((((.(((....)))))))...))))))).)))....)))))))))..))))....)..)))	-84.4	278	0.456835	0.664567
miR-n53	uuagagacaccagaacucugauaau	gaagauuuggugugccucugaggu	3p	24	scaffold188.1	642192..642513	-	uuagagacaccagaacucugauaauaaaaccacugauacgacauuaaggaaugucaccaauagugaucggaaagggccauauaagccccuauaccuuugaaagauuucuauggcccacuuuguuuacuauuuauaaccuucuuuaguguuguuugacuugucucgucgagaucuuuucaacauuacuuguggugucaucaucgaagauuuggugugccucugaggu	((((((((((((((.((.((((.((...(((((....((((((((((((((.((....((((((((.((((..((((((((...........................))))))))..)))).))))))))....)).))))))))))))))((((...(((((...)))))....))))........)))))...)).)))).)).))))))))..))))))...	-68.6	226	0.389381	0.779545
miR-n54		ugccaaaggagaguugcccug	3p	21	scaffold16.1	1043984..1044302	+	gggcaccucuugcuuggcaagcaauggugauuguugcaaacauugcagaauuugaucucaguggcuugccaaaggagaguugcccug	(((((.(((((..(((((((((..(((.(((((((((((...))))))....))))))))...)))))))))..))))).)))))..	-40.2	87	0.494253	0.934884
miR-n55	cacaucuauaucauuacaauu	uuguaaugauauagaugugau	5p	21	scaffold355.1	122068..122386	-	uuguaaugauauagaugugauuaaagucuucaugaucauugcuauuucguuaguuauuagcuuuagcaaggaaaacuuuaaucacaucuauaucauuacaauu	(((((((((((((((((((((((((((.(((.....(.((((((....(((((...)))))..)))))))))).)))))))))))))))))))))))))))..	-43.2	103	0.262136	1.6
miR-n56	acaucuuggcuucauugacau	ucaauggagcccagauguaga	5p	21	scaffold17.1	1175290..1175608	-	ucaauggagcccagauguagaaauguaacauuuugaauuuugagaacucacaugucuacaucuuggcuucauugacau	(((((((((((.(((((((((.((((....(((..(...)..)))....)))).))))))))).)))))))))))...	-33.4	78	0.358974	1.19286
miR-n57	cagcucaagcauauucaaag	uugaauaugcuugagcugugu	5p	21	scaffold180.1	368457..368775	-	uugaauaugcuugagcuguguuucauauacagugaucacaaacacagcucaagcauauucaaag	((((((((((((((((((((((((((.....)))).....))))))))))))))))))))))..	-36	64	0.359375	1.56522
miR-n58	uuuugcucuucguuuucucau	ugaaaagacgaaagaguagaga	5p	22	scaffold31.1	666672..666991	+	ugaaaagacgaaagaguagagaccgagccaagaaugacuugucggcaggcuagcaauugcuacguacagagcauuauguaugcuagaaugaguauuccgucgggucguucuuggcucaauuuugcucuucguuuucucau	(((.((((((.((((((((((...(((((((((((((((((.(((((..((((((.....((((((........))))))))))))..))......))).)))))))))))))))))..)))))))))))))))).))).	-63.2	140	0.442857	1.01935
miR-n59	uuaugcauuuuugucccucgu	aggggcaaaaaucgcauaaga	5p	21	scaffold194.1	333116..333434	-	aggggcaaaaaucgcauaagagagauguacaacggguagggaagaggaagagaaagaucgauaucgacuacccuucuuuuucucuuaugcauuuuugucccucgu	((((((((((((.((((((((((((........((((((....((....((......))....))..)))))).....))))))))))))))))))))))))...	-43.9	105	0.428571	0.975556
miR-n60	aaucaugcauauaacuuaau	uuaagucgcaugcaugauuga	3p	21	scaffold46.1	481690..482008	+	aaucaugcauauaacuuaauauuauacugaauggccaugagcuccauggacaugucaauugcgugcaaagcaugugacaagcagauuuuucuuuuuuuaacaaaagauucacauuagacagaaccucucuaucucucucucugaaacaucaguccuucucucuccccgaugaucucuuccuccuccaucaggguugccauuuuugguauaauauuaagucgcaugcaugauuga	((((((((((...((((((((((((((((((((((...(((......((((.(((((..(((.......)))..)))))..((((....((((((......))))))........(((.(((.....))).))).....))))........))))....))).(((.((((..............)))).)))..)))))))..)))))))))))))))...))))))))))..	-68.9	234	0.384615	0.765556
miR-n61	uauuaucguuaucacaugaau	uguugaugaugauaaauu	5p	18	scaffold602.1	12593..12908	+	uguugaugaugauaaauuuauuuagguuauuaauuuuuucaaauuagagaaagaauuauucaagcuaaucuuauaggauauagcauaauuauuucuauaauuaucuaguuuauuuggauaaauuauacuuaaaguucagauaaguuuuaucaaaacaaagauaaauacaaguuauccaaagauaacuauuaaagaaguguuuugugaaacacauuauuagucuguuaagaauguaauagacuacaauuugaagauaaugauuaucaaaaguuauuaucguuaucacaugaau	((.((((((((((((.....(((.(((.((((...((((((((((..(((((.((((((....((((((((....)))).)))))))))).))))).........(((((..(((((((((.....(((((.........)))))((((((........))))))......)))))))))...)))))........((((((....)))))).....((((((((((......)))))))))).))))))))))...)))).))).)))....)))))))))))))).....	-64.3	292	0.212329	1.0371
miR-n62	ggcagucuccuuggcuaacc	uagccaaggaugacuugcccgc	5p	22	scaffold116.1	384383..384701	+	uagccaaggaugacuugcccgcuacuugcaagaguuucugcagcaaagagagaaugaaauaugcauggaauuaaauguagagaaacucuuguuugauugccgggcagucuccuuggcuaacc	((((((((((.(((.(((((((.....(((((((((((((((...........(((.......))).........))))))..)))))))))......)).))))))))))))))))))...	-50.7	122	0.442623	0.938889
miR-n63	acuucuuauggcuuuauaauu	uuauaaagccauaagaagucc	5p	21	scaffold256.1	15211..15529	-	uuauaaagccauaagaaguccaauucuuuauugucauuagaaaguaaagaauuggacuucuuauggcuuuauaauu	((((((((((((((((((((((((((((((((.((....)).))))))))))))))))))))))))))))))))..	-47.3	76	0.263158	2.365
miR-n64	uacauacauacaagagucucu	aagagacucuuguauguauguaug	5p	24	scaffold164.1	177283..177604	+	aagagacucuuguauguauguauguauguauguauacauacauacauacaagagucucu	.(((((((((((((((((((((((((((....)))))))))))))))))))))))))))	-41.1	59	0.305085	2.28333
miR-n65	acuaucuuccgcgacggaacu	uucugucgccggaaagauggug	5p	22	scaffold451.1	87069..87387	-	uucugucgccggaaagauggugccuagggcugcaaauuaauauguauagcaagcaauaggcacuaucuuccgcgacggaacu	(((((((((.((((.(((((((((((..(((((...............)).)))..))))))))))))))))))))))))..	-43.7	82	0.47561	1.12051
miR-n66	cacgcugccuucugucuucuuuc	agaaagaagacagaaggcagcgug	5p	24	scaffold7.1	1012723..1013044	-	agaaagaagacagaaggcagcgugauauucgugucuuucuguguaaauuuguugccauucacacacagaaaggcaccaauaccacgcugccuucugucuucuuuc	.(((((((((((((((((((((((.((((.((((((((((((((.....((....)).....)))))))))))))).)))).)))))))))))))))))))))))	-67.8	105	0.438095	1.47391
miR-n67	aguuccuugcaauuuaugugg	acauaaauugcaaggaacuua	5p	21	scaffold95.1	229021..229339	+	acauaaauugcaaggaacuuaacccaagauaauuaaugcuuguaucauuuaaguuccuugcaauuuaugugg	((((((((((((((((((((((..((((..........))))......))))))))))))))))))))))..	-30.2	72	0.305556	1.37273
miR-n68		gugaggcugguuucacagagc	3p	21	scaffold158.1	911378..911696	+	ucuguuucuggcuugucugauucaagcccugaguugaaccauggcauccuagugaacacaugggugccaugguaucuagaguggaggguauagcgugaggcugguuucacagagc	(((((....((((.((((.((....(((((.....((((((((((((((..((....))..)))))))))))).))........))))).....)).)))).))))..)))))..	-41.6	115	0.504348	0.717241
miR-n69	ucaagaucagucaucaagcau	cucgaugaccgaucuugggca	5p	21	scaffold5.1	4711602..4711920	-	cucgaugaccgaucuugggcaugcuacuauugaaagggauauggugccuccccgaaagcaugcucaagaucagucaucaagcau	...((((((.(((((((((((((((....(((...((((.........))))))).))))))))))))))).))))))......	-38.3	84	0.488095	0.934146
miR-n70		guuccccugagcacuucacu	5p	20	scaffold130.1	379514..379831	+	guuccccugagcacuucacugggacucuuuagaaugaaagagcaauaucaucaauauucccacugaaguguuugggggaacu	(((((((..(((((((((.(((((((((((......))))))...............))))).)))))))))..))))))).	-42.1	82	0.439024	1.16944
miR-n71		auuagauguagguuugauacgugu	3p	24	scaffold2067.1	8667..8988	-	acuuuuaaauacuaaucaauauggauauguuaauuuuguauauaaaaauucucauauuuuccauaaaaacaugauuaauucaauacauaagcauguuuaauuuuguguauggauguguucauggguacauuggauuuuauauauuagauguagguuugauacgugu	....((((((....(((((((((((((((..((((((.......))))))..)))))).((((......(((((...(((((.((((((((.((.....)))))))))))))))....))))).......)))).....)))))).)))....)))))).......	-31	166	0.23494	0.794872
miR-n72	cauacugaaucaaacugaaaag	uuucaguuugauucagcaugc	5p	21	scaffold19.1	1699318..1699636	+	uuucaguuugauucagcaugcccaaaacgaguucuucaaagaaacaacuaaauacugauauagagcagggaaaaccuucuccauugaaugugcccaaaaaaauuuauccaaagaaaccuauauaagaacaaaaaaaugcagacguagagcaggcaaaauccucuuuucgggcauacugaaucaaacugaaaag	((((((((((((((((.((((((.(((.(((.......................((.((((((....(((...((.(((......))).)).)))...........((....))...)))))).))..........(((.........))).........))).))).)))))).))))))))))))))))..	-49.7	193	0.357513	0.72029
miR-n73		auaaacuugauuauguggaauaua	5p	24	scaffold312.1	393084..393405	+	auaaacuugauuauguggaauauauaguaaagaaaaucaaaguugguuaccacgacagauaagugauauuaggguauuaaaucucucuuauuuuaauuuuaucuguguuguguuguguuguuuuauuuuaagaacuuuauaucaagagaaauaaaauuaaaauaagaaagauuuaauauuuuaauaucacuuuucuguugugguaaccaacuuugauucucuuuacugcauauuccacuuaaucaagcuuaugu	((((.((((((((.(((((((((.(((((((((.(((((((((((((((((((((((((.((((((((((((((((((((((((.(((((((((((((((((........((.((((..(((((......)))))..)))).))......))))))))))))))))).)))))))))))))))))))))))).))))))))))))))))))))))))).))))))))).))))))))).)))))))).))))..	-127	254	0.248031	2.01587
miR-n74	ugguugaggugagggguucaga	ugaacucucucccucaacugc	5p	21	scaffold79.1	554579..554898	-	ugaacucucucccucaacugcuacucuagagcuuggcaauccuugucgauuguuucuguguagugguugaggugagggguucaga	(((((((.((((((((((..((((..(((((....((((((......))))))))))).))))..))))))).))))))))))..	-41.5	85	0.482353	1.0122
miR-n75	uugcaaauuacaaaacuuaca	uuuguaauuuguaaacuuguu	3p	21	scaffold1181.1	64591..64909	-	uugcaaauuacaaaacuuacaaucucaauacacaaucucaaaaacacaggauucucacuuuucucuacuguguuuuugagauuguguauugagauugugaguuuuguaauuuguaaacuuguu	(((((((((((((((((((((((((((((((((((((((((((((((((..................))))))))))))))))))))))))))))))))))))))))))))))))).......	-73.3	123	0.292683	2.03611
miR-n76		ugaggccuuugggggagaguga	3p	22	scaffold2.1	5682898..5683217	+	acucucccucaaggcuuccaacgcaauaaccagcuacguacauguaacuguguuacggcugcaggcuugaggccuuugggggagaguga	((((((((((((((((((.((.((......((((..(((((((......))).))))))))...)))))))))))).))))))))))..	-40.7	89	0.52809	0.865957
miR-n77		gcgaccccaggucaggcgga	5p	20	scaffold2061.1	29482..29797	+	gcgaccccaggucaggcggauugcgaucggccagcgaucccgggaucucgggaccggacgguccaaggcuguguuggaaucgccuggcagccaugccgccgguuggaagaaucggcagcgcagacuugugcaggcaugcuggaaaaaucggcagcgcagaguugcgcagccgcaggcaugucggcaaaaaucggccaggucgccagaaugggcugugcag	(((..((((..((.(((((..((.(((((.....((.((((((....)))))).))..))))))).((((((((((..((.(((((.((((.((((((((((((.....))))))).((((......)))).))))))))).......((((.((((......)))).)))))))))))..))))).....)))))...))))).)).))))...)))..	-98.2	220	0.640909	0.696454
miR-n78	ucuaacaacaccaagaaauuucac	uuuuucuugguguuguuggacucu	3p	24	scaffold233.1	207712..208032	-	ucuaacaacaccaagaaauuucaccaacaaugaucaaaauagggcacacgagcuauccaaagguggauaguagcuuacucaccuuuaugcggcucauauagcccacuucgaucauuguugaugauuuuucuugguguuguuggacucu	((((((((((((((((((..(((.(((((((((((......((((....(((((....(((((((..(((....)))..)))))))....))))).....)))).....))))))))))).)))..))))))))))))))))))....	-70.1	148	0.405405	1.16833
miR-n79		uaagaucauugccuauuggagacu	3p	24	scaffold40.1	1004022..1004343	-	cauucaauaggcaaugaucuuaaacaccacuggucaaaauccccuacaauuaaugcuuaagaucauugccuauuggagacu	..(((((((((((((((((((((.((....((..............)).....)).)))))))))))))))))))))....	-29.2	81	0.37037	0.973333
miR-n80		ugcucacuucucuucugucagc	3p	22	scaffold31.1	2880062..2880377	+	ugacagaagagagugagcacacacgaaagcuaauuguaugaaagcauaccauugcagggugugugcucacuucucuucugucagc	((((((((((((((((((((((((....((.(((.(((((....))))).)))))...))))))))))))).))))))))))).. (	-49.2	85	0.458824	1.26154
miR-n81		uugacagaagauagagagcacu	5p	22	scaffold99.1	973297..973616	+	uugacagaagauagagagcacugaugaugaaaugcauggagcuuaauugcaucucacuccuuugugcucucuagucuucugucauca	.((((((((((((((((((((.((.(((((.(((((...........))))).))).)).)).)))))))))).))))))))))...	-41.2	87	0.413793	1.14444
miR-n82		uuuggaaggaagauuugaagu	3p	21	scaffold461.1	279289..279607	-	uucaaaucuuccucccaaaacauuguuuuuggugaguguacaccaagaacaauguuuuggaaggaagauuugaagugauuauacacacccacacccacacccacccacaaccaccaagaacaauguuucacacccacccacacccaccaagaacaauguuuuggaaggaagauuugaagu	(((((((((((((.((((((((((((((((((((.((((.......(((((.((((((((..((......((..(((........)))...)).......))..)))..........))))).)))))...........)))).)))))))))))))))))))).)))))))))))))..	-61.9	180	0.422222	0.814474
miR-n83		auuuaaauugauucugaaacuauu	3p	24	scaffold1.1	5809836..5810157	-	aauaguuucaaaaucaauuuaaauauacuucaaauauuuuuuauaaccuuuuuuaauuauuuaacaacuuagauaaaguauuuaacaaccaauaaaaauugcaauaaauccaagauauaugccacauuucaaggugaaaaauauuuuaucuaaguuguuaaauaauugaaaaauauuauaaaaaauauuugaaguacauuuaaauugauucugaaacuauu	((((((((((.(((((((((((((.(((((((((((((((((((((..(((((((((((((((((((((((((((((((((((....(((..........(((.((.(((...))).)))))..........)))...)))))))))))))))))))))))))))))))))))..))))))))))))))))))))).))))))))))))).))))))))))	-88.9	221	0.171946	2.33947
miR-n84		uuggacugaagggagcucccuc	3p	22	scaffold460.1	90091..90410	-	gagagcuuucuucaguccacucauggacgggcgaaggguuuggauuagcugccgacucauucauucaaacacaguagaaauuaagggagcaguauggcugcuauugugaaugugugaaugaugcgggagauaauuuucauccuuuucuucucugugcuuggacugaagggagcucccuc	..(((((..((((((((((..((((((..((.(((((((..((((((.((.(((..((((((((.((..((((((............(((((.....)))))))))))..)).))))))))..))).)).))))))..))))))).))..))))))..))))))))))..)))))....	-80.4	179	0.463687	0.968675
miR-n85		aggugcuggugccggugcagg	3p	21	scaffold283.1	264881..265197	+	ugcauuugcaccugcaccuuacuuguuucuuucuuuuguuuuaauuugacuccgaaaccaaaaguaaguuugaaacauuaaaacaagcuugaggugcuggugccggugcagg	(((((..(((((.(((((((((((((((........((((((((....(((...........)))....))))))))...)))))))..)))))))).)))))..)))))..	-40.3	112	0.401786	0.895556
miR-n86		ccucgcucccagcugacaccc	5p	21	scaffold22.1	502708..503026	+	ccucgcucccagcugacacccuuacauuugccauggcacaaauauauaaagccugccuuguguccaaaucugauuguaaaauggugcaacugcaagagcucauucacucggauucuccuucaguuaggcaguggccuagauucaaggcuguagccggagaugaguuuguuuugggugccaguugggagcgagguc	(((((((((((((((.(((((..(((.......((((...............((((((..((....(((((((.((........(((....)))..........)).)))))))......))...)))))).(((((.......)))))...))))..........)))...))))).)))))))))))))))..	-73.7	195	0.492308	0.767708
miR-n87		aaauugaugaauuuauggagu	3p	21	scaffold31.1	2418453..2418771	-	uccauauguucaucaauuugagcuacgagcgaguuaacgucuccucgucagugccugccaucaucaaacuccauauguucaucaauuugagcuacgagcgaguucaauggagugucuucaguuauagcaacaaaaaauugaugaauuuauggagu	((((((.((((((((((((..((((((((.(((.......)))))))).)))...(((.((.((...(((((((..(((((......)))))...(((....))).))))))).......)).)).))).....)))))))))))).))))))..	-47.2	155	0.4	0.76129
miR-n88	augacagaagagagugagcac	gugcucacgucucuucugucag	3p	22	scaffold73.1	834164..834483	-	augacagaagagagugagcacacacgaaaguauaugguaugaaggcauuccauugcagcgugugugcucacgucucuucugucag	.(((((((((((((((((((((((((...(((.((((.(((....))).)))))))..))))))))))))).)))))))))))).	-53.3	85	0.470588	1.3325
miR-n89	ucaugcgaucccuugggaauu	uuccaaagggaucgcauugauc	5p	22	scaffold148.1	280378..280697	-	uuccaaagggaucgcauugaucuaaugacucucgaugucuaaaucauauuaauguuuaguuauuucguuggaucaugcgaucccuugggaauu	((((.((((((((((((.((((((((((.....((((.(((((.(((....)))))))).)))))))))))))))))))))))))).))))..	-42.5	93	0.365591	1.25
miR-n90		uaugggaggauuggacaggac	5p	21	scaffold1.1	5832730..5833046	+	uaugggaggauuggacaggacugcuugguuuuaauuaaccgaagucuguucuuuccaacgccucccauaccggug	(((((((((.(((((.(((((.((((((((......)))).))))..))))).)))))..)))))))))......	-34.1	75	0.48	0.947222
miR-n91		uagccaaggacgauuugccugu	5p	22	scaffold457.1	159334..159653	+	uagccaaggacgauuugccuguuccuaacaauuugggauaugcccuggacuaagaggcaggacccacauuccggguuucaggcagucuccuuggcuagg	((((((((((.((((.(((((..(((...(((.((((...((((((......)).))))...)))).)))..)))...)))))))))))))))))))..	-47.7	99	0.525253	0.917308
miR-n92	cgucaaugucuaacuugggguugg	aaccccuaguugcacguggacgug	5p	24	scaffold20.1	1775665..1775986	-	aaccccuaguugcacguggacguguccacgcccaccgagggguuggggcgcguagccauacccagacccaaguuggguauuaacgcgucaaugucuaacuugggguugg	((((((.(((((.((((.(((((((....(((((.....((((((((((.....)))....)))).)))....)))))....))))))).)))).))))).))))))..	-49.6	109	0.587156	0.775
miR-n93		uucgaucugggucaaaucuuuc	3p	22	scaffold7.1	1218340..1218659	-	aagauuuggcccguaccgaaccgaacuggcucgguucgaucugggucaaaucuuuc	(((((((((((((...((((((((......))))))))...)))))))))))))..	-30.4	56	0.517857	1.04828
miR-n94		ggagcgaccuggaaucacaug	5p	21	scaffold38.1	128322..128640	-	ggagcgaccuggaaucacaugugggcugcacccuccuggguucucuugggcaacauguguucucaggucgccccug	((.(((((((((((.(((((((..(((..((((....)))).......))).)))))))))).)))))))).))..	-38.3	76	0.605263	0.832609
miR-n95		uuauuuaaauuugauuucuuu	3p	21	scaffold35.1：322060..322378		+	agaaaucaaauuuaaauaagaaaaaaauauauuauuuuuucuuauuuaaauuugauuucuuu	((((((((((((((((((((((((.........(((((......)))))..........)))))))))))))))))))))))).	-26.3	62	0.0968	4.38
miR-n96	ccaaaauauauuuccuccaga	uuggaggaaauauauuuuggc	3p	21	scaffold4.1：1609767..1610085		-	ccaaaauauauuuccuccagaaauauauaucuaaccucaacaggggggucuucccagugguuuuuggaggaaauauauuuuggc	...(((((.((((((((((((..((((((((((((((((((((((((.(..(((((...((........))...)))))..))))...............)))))))))))))))))))))..)))))))))))).))))).....	-38	84	0.381	1.19
miR-n97	uuguacucucuucuucucaugu	ugaagagguagagaguguaauu	5p	22	scaffold476.1：74348..74667		+	ugaagagguagagaguguaauucagccaaggaugacuugccggcggcacgggaucucagagcuuaauaacuagaagaucaaggcugucauuacuuuuccggccggcaaguuguccuuggcuacauuguacucucuucuucucaugu	...(((((.((((((((((((..((((((((((((((((((((((((.(..(((((...((........))...)))))..))))...............)))))))))))))))))))))..)))))))))))).))))).....	-67.7	146	0.4726	0.98
miR-n98		gggacaaaaauggcauaagagg	3p	22	scaffold98.1：88683..89002		-	uuaugcauuuuugucccucgcgagucacgcccaugcuguuaauuugcuaugauaaggccauggugcauuucacugaaaugagcuauguucuuguuuucuuuuuuaaagauguuaugauuugcuccuucucaucucaaaagggggagggguucuuuguuagguggaaagaagacaagaacaugcuguuuggugucaguuauugugcgcuauugauggaugggaucggcgggggacaaaaauggcauaagagg	(((((((((((((((((((((..((....(((((.(((((((...(((.......)))..((((((((...(((((....(((.(((((((((((((((((((((((((...........((((((((((..........))))))))))))))))......))))))))))))))))))))))........)))))....))))))))))))))))))))))..))))))))))))))).))))))....	-97.5	251	0.4263	0.91
miR-n99		aaggaaaaugcauagaacaagu	5p	22	scaffold32.1：2021024..2021343		+	aaggaaaaugcauagaacaaguuguuguucuauucauuuuccauuc	..((((((((.(((((((((....))))))))).))))))))....	-20	46	0.3043	1.43
miR-n100		aauuuguacugugaaacu	5p	18	scaffold462.1：47666..47981		+	aauuuguacugugaaacucuuguuucccugcagauugu	((((((((..(.(((((....)))))).))))))))..	-8.8	38	0.3684	0.63
miR-n101	ucccuaaauauagucauc	uauagaugacuauauuuagggagc	5p	24	scaffold2579.1 17957..18278		-	uauagaugacuauauuuagggagcuaauucucuaagaauagguuuuaagcuuuaacuauuucuugcaacgcucucauacuguuuuuaugaaaaccguuacuaagcagauaugagaccauuuuaagaagccaaccuaucauguaauggcuuaaaaccuauucuuagaguaugagcucccuaaauauagucauc	....(((((((((((((((((((((....((((((((((((((((((((((...((..(((((((.((.(.(((((((((((((..(((.....)))....)))))).))))))).).)).)))))))............))...))))))))))))))))))))))....)))))))))))))))))))))	-84.9	192	0.3281	1.35
average										-49.4366	122.733	0.416466	1.10784

## Sheet: Table S6
Table S6. The Significant differentially expressed miRNAs response to ABA between leaf, root and stem in P. euphratica
	In control groups						In 1-day-treatment groups						In 4-day-treatment groups
miRNA	CS vs. CL		CR vs. CL		CR vs. CS		SS vs. SL		SR vs. SL		SR vs. SS		LS vs. LL		LR vs. LL		LR vs.LS
	log2FC	sig	log2FC	sig	log2FC	sig	log2FC	sig	log2FC	sig	log2FC	sig	log2FC	sig	log2FC	sig	log2FC	sig
miR-n1			-2.59	**	-1.57	**	-3.14	**	-2.79	**			-2.43	**	-2.28	**
miR-n2	-4.86	**	-5.65	**			-3.93	**	-3.44	**			-3.1	**	-3.72	*
miR-n3	-1.88	*	-3.73	**			-3	**	-3.84	**			-2.42	**	-4.62	*
miR-n5	-3.14	**	-3.16	**			-3.72	**	-4.25	**			-3.4	**	-2.98	*
miR-n6													-2.54	*
miR-n7					1.54	*	1.94	**							1.76	*
miR-n8	-2.78	**			2.6	**	1.98	**							2	*
miR-n9			-1.63	**	-1.34	*	-1.14	**			1.52	**
miR-n10	-5.2	**	-5.58	**			-5.8	**	-6.05	**			-4.83	**	-5.8	*
miR-n11													-2.69	**	-1.46	*
miR-n12					-1.83	**									-1.53	*	-1.19	*
miR-n13	3.21	**	2.34	**			1.54	**	1.81	*
miR-n15					-1.24	**
miR-n16							2.13	**	2.24	**
miR-n18	2.25	**	3	**			1.7	**	1.38	**			2.1	**	1.82	*
miR-n19	-2.93	**	-2.81	*			-4.05	**	-4.57	**			-2.82	*	-2.68	*
miR-n20	-1.35	*
miR-n23							1.6	**	1.8	**			1.18	*	2.68	*
miR-n24			2.74	**	1.41	*	3.97	**					2.84	**
miR-n25							-1.24	**
miR-n26			1.2	**	1.56	**	1.57	**					1.72	**	2.84	*
miR-n27	7.43	**	3.91	**			3.59	**
miR-n28	1.27	**			-1.17	**			1.5	**	1.05	*	1.25	*	1.13	*
miR-n29	-3.39	**	-2.85	**			-3.78	**	-3.21	**			-2.36	**	-2.17	*
miR-n30	5.45	**	3.51	**	-1.76	**	4.23	**	5.46	**	1.07	*	2.95	**	1.49	*
miR-n31	-1.61	**	-2.16	**			-2.07	**	-1.28	*			-3.51	**	-2.06	*
miR-n32	-1.63	**	-2.668	**			-1.56	**			1.12	*
miR-n34	-2.45	**	-4.93	**	-2.17	**			-4.09	**	-2.49	**			-3.14	*	-2.95	**
miR-n35	1.23	*	1.78	**			1.53	*	2.27	**			2.53	**	1.73	*
miR-n36											-1.16	*					-1.5	*
miR-n37	5.06	**	2.62	**	-2.14	**	2.46	**			-2.47	**
miR-n38							1.41	**					2.51	**	1.92	*
miR-n39	2.89	**	1.45	**	-1.23	*	2.13	**	3.17	**			3.12	**	2.76	*
miR-n40					-1.78	*			-2.61	**	-1.96	**			-3.35	*
miR-n41	1.73	*	1.7	*							-1.58	*
miR-n42	2.7	**					2.97	**	2.04	*			2.33	**			-1.7	*
miR-n43									2.9	**	1.86	**			3.19	*	2.42	**
miR-n45	2.27	**			-1.94	*	1.81	**					2.93	**			-1.6	*
miR-n46	4.68	**	3.54	**			2.69	**	4.21	**			2.88	**	3.71	*
miR-n47					1.49	*
miR-n48							-1.05	**					-1.12	*
miR-n49													-2.24	*	-3.48	*
miR-n50			2.89	**			2.72	**	2.32	*					2.83	*
miR-n51	-2.87	*											-3.11	**	-3.77	*
miR-n52									2.98	**	1.69	*			3.27	*
miR-n53									2.89	*
miR-n54	3.83	**					4.34	**	2.66	*	-1.32	*	2.05	*
miR-n55	-2.64	*							-2.51	*			-2.31	*
miR-n56							-2.52	*					-2.94	**
miR-n57									-2.44	*
miR-n58							-2.42	**	-2.47	**			-2.99	**	-3.17	*
miR-n59	-3.49	**			2.56	**
miR-n62									-2.91	*
miR-n64							-2.2	*
miR-n65	-1.51	*					-1.12	**	1.78	**	2.64	**
miR-n66	2.7	*													2.5	*
miR-n68							2.08	**	1.58	*			1.44	**	2.92	*	1.28	*
miR-n74	2.37	**	4	**	1.38	*	3.35	**	4.33	**			3.18	**	4.59	*	1.26	*
miR-n75					1.95	**	-1.69	**	-3.57	**	-1.71	**	-2.31	**
miR-n76	-1.69	**			1.03	**	-2.09	**	-1.01	**	1.1	**	-2.47	**	-1.44	*
miR-n77	2.19	**							1.49	**			4.12	**	1.54	*	-2.28	**
miR-n78			-2.29	*	-2.79	**			-1.35	*	-1.43	*			-3.22	*	-2.78	**
miR-n79															2.2	*	1.73	*
miR-n80	2.05	**	1.64	**			1.53	**	1.28	**			1.98	**	1.91	*
miR-n81	-1.58	**	-1.54	**			-1.88	**	-1.87	**			-2.79	**	-1.84	*
miR-n82															-2.52	*
miR-n83							1.47	*
miR-n84	7.15	**	3.06	**	-3.65	**	5.04	**	4.53	**			6.34	**	3.53	*	-2.75	**
miR-n86	-2.28	*							2.93	*
miR-n87	-3.08	**	-3.91	**									-1.66	*
miR-n88			-1.9	**	-1.19	*	-1.26	**			1.72	**	-1.5	**
miR-n89	-4.05	**	-4.85	**			-2.79	**	-4.87	**	-1.86	**	-2.54	**	-3.68	*
miR-n90													-1.48	**	-1.51	*
miR-n91			2.2	**	1.07	*
miR-n93	2.61	**	2.16	**					1.81	*	1.68	*
miR-n94	-2.87	**	-3.76	**			-4.73	**	-4.31	**			-3.72	**	-3.57	*
miR-n95							2.65	*
miR-n96			4.78	**	3.68	**			4.66	**	2.49	**			4.44	*	2.36	**
miR-n97									3.27	**
miR-n98			2.13	*											4.94	*	1.95	*
miR-n99	3.01	*	3.13	**			3.68	**	4.5	**					5.25	*	2.23	**
miR-n101			4.07	**
peu-miR1444a	-3.33	**	-3.6	**			-2.58	**	-2.39	**			-3.8	**	-3.55	*
peu-miR1444b					1.27	**							-1.44	*
peu-miR1444c			1.1	*	1.38	**	1.14	*
peu-miR1446	1.35	*	2.96	**	1.57	**	1.16	**	1.54	**			1.83	**	1.82	*
peu-miR1448	1.44	**					1.02	**									-1.05	*
peu-miR156a											1.07	**	-1.71	**			1.29	*
peu-miR156b	-1.34	**	-1.81	**			-2.07	**	-1.84	**			-3.47	**	-1.72	*	1.46	**
peu-miR156c							-2.26	*
peu-miR159a	1.27	*													-1.07	*	-1.04	*
peu-miR159b	2.32	*	6.65	**	3.94	**			6.92	**	3.99	**			5.54	*	3.66	**
peu-miR159c	2.18	**					2.13	**					1.49	*
peu-miR160a-5p	3.1	**	1.94	**	-1.08	**	1.96	**	2.3	**			3.15	**	1.96	*	-1.11	*
peu-miR160a-3p	-1.59	**			1.44	*
peu-miR160b-3p			-2.08	**	-1.04	*	-1.71	**	-2.11	**			-1.52	**	-2.56	*
peu-miR160b-5p			-1.09	**	-1.1	**			-1.63	**	-1.02	*			-1.71	*	-1.05	*
peu-miR162	1.74	**			-1.1	**
peu-miR164a	3.26	**	3.11	**			2.69	**	1.37	**	-1.16	**	1.54	**
peu-miR164b	3.46	**			-1.64	*	3.84	**					3.53	**			-1.53	*
peu-miR166a			-1.01	**	-1.66	**
peu-miR166b	2.02	**	2.28	**			1.09	**	2.67	**	1.59	**	1.41	**	2.73	*	1.16	**
peu-miR167a	-2.3	**	-1.77	**			-2.43	**	-2.37	**			-2.63	**	-1.31	*	1.13	*
peu-miR167b	-2.16	**	-1.87	**			-2.43	**	-1.8	**			-2.7	**	-1.39	*	1.11	*
peu-miR167c-3p	-1.41	**	-3.54	**	-1.87	**	-3.51	**	-1.7	*			-2.11	**	-2.35	*
peu-miR167c-5p	-3.57	**	-3.31	**			-4.12	**	-3.48	**			-4.26	**	-2.84	*	1.17	*
peu-miR168-3p	-3.08	**	-3.98	**			-2.35	**	-2.97	**			-2.75	**	-2.88	*
peu-miR169aa	-2.82	**			2.04	**			-1.74	**	-1.72	**
peu-miR169ab			1.8	*											1.73	*
peu-miR169b							3.55	**			-1.52	*	1.95	*
peu-miR169c													2.96	**
peu-miR169e-3p			1.92	**			3.85	**	4.45	**			2.83	**	4.21	*	1.26	*
peu-miR169e-5p					1.73	*	1.97	*
peu-miR169g													3.045	**
peu-miR169h					1.1	*
peu-miR169k			2.65	*											3.28	*
peu-miR171a-3p	1.87	*					2.59	**			-1.75	*	1.54	*
peu-miR171b	3.92	**	2.93	**			3.71	**	2.03	**	-1.28	*	4.25	**	2.46	*	-1.58	**
peu-miR171c-3p/d-3p			1.09	**			1.87	**					2.28	**	1.97	*
peu-miR171c-5p			1.82	*			2.48	**	3.04	**					4.49	*
peu-miR171d-5p					1.35	*	2.43	**	1.93	**			1.66	*	2.39	*
peu-miR171f													2.56	*	3.07	*
peu-miR171e-3p			2.33	**											2.61	*	1.41	*
peu-miR171e-5p															2.02	*
peu-miR172a-3p	-5.33	**	-5.31	**			-4.14	**	-5.82	**	-1.3	*	-5.19	**	-5.3	*
peu-miR172b	-3.23	**	-3.05	**			-1.44	**	-2.29	**			-2.88	**
peu-miR172c-3p							1.17	*	1.45	**					2.29	*
peu-miR2111	1.64	**					1.54	**					2.61	**			-1.96	**
peu-miR319a	6.87	**	4.11	**	-2.22	**	6.65	**	3.57	**	-2.54	**	6.82	**	4.09	*	-2.22	**
peu-miR319b	5.52	**	2.27	**	-2.56	**	5.25	**	2.34	**	-2.48	**	6.13	**			-2.89	**
peu-miR3627	-5.55	**	-5.02	**			-4.33	**	-6.14	**	-1.37	*	-5.34	**	-6.12	*
peu-miR390-5p	2.37	**	2.83	**					1.46	**			1.18	**
peu-miR390-3p			2.14	**	1.25	*							3.19	**	1.79	*
peu-miR393-3p	-1.55	**	-2.21	**					-1.92	**					-2.2	*
peu-miR393-5p	-3.69	**	-3.04	**			-2.23	**	-3.59	**			-2.15	**	-2.9	*
peu-miR394-5p	-2.48	**			2.49	**	-1.62	**					-2.15	**	-1.67	*
peu-miR395b	-1.3	**	-2.84	**	-1.3	**	-2.29	**	-2.14	**			-3.48	**	-4.15	*
peu-miR396a	2.29	**	2.8	**			2.02	**	1.91	**			1.84	**	2.3	*
peu-miR396b-5p	1.84	**	1.89	**					1.45	**					1.54	*
peu-miR396b-3p	-1.77	**			1.38	**	-1.07	**			1.03	*	-1.32	**
peu-miR396c	1.03	*
peu-miR396d-3p	-3.26	**					-1.77	**	-2.56	**					-1.58	*
peu-miR396d-5p	1.05	*			-1.31	**
peu-miR398a									2.12	*
peu-miR398b	-1.54	*	-3.57	**	-1.52	*	-3.33	**	-1.66	*			-1.77	**	-2.73	*
peu-miR399b							3.48	**
peu-miR399c	-3.76	**	-2.26	**					-2.16	**	-1.43	*	-2.86	**	-2.06	*
peu-miR403-3p			1.3	**											1.43	*	1.35	*
peu-miR403-5p	1.23	*			-1.1	*
peu-miR408-3p	-2.56	**	-2.62	**			-3.53	**	-1.98	**	1.36	*	-2.58	**	-2.92	*
peu-miR408-5p	-4.63	**	-3.87	**			-4.81	**	-4.11	**			-4.55	**	-5.08	*
peu-miR472a			-1.24	**	-1.46	**											-1.11	*
peu-miR473-3p			1.64	**											1.82	*	1.49	**
peu-miR473-5p													1	*
peu-miR475a-3p			-1.97	**			-2.01	**	-2.9	**			-2.1	**	-2.88	*
peu-miR475a-5p	-1.1	**	-1.27	**									-2	**	-1.84	*
peu-miR476					1.78	**
peu-miR477a-3p			2.63	**	1.9	**	2.78	**	3.66	**			2.08	**	2.91	*
peu-miR477a-5p	1.93	**	3.93	**	1.86	**	3.08	**	3.11	**			3.28	**	3.74	*
peu-miR477b			1.22	**
peu-miR478c									2.51	**	1.53	*			2.66	*
peu-miR478d			2.21	**	1.62	*
peu-miR482a.1													1.43	**			-1.6	*
peu-miR482a.2	1.21	**			-1.13	**	1.01	**					2.03	**			-1.77	**
peu-miR482b-3p	1.86	**			-1.38	**
peu-miR482d	-1.28	**	-2.15	**			-2.25	**	-2.48	**			-1.75	**	-2.12	*
peu-miR530a			-1.94	**					-2.29	**	-1.93	**			-1.99	*	-1.66	**
peu-miR530b	-3.85	**	-1.43	*	2.03	**	-1.96	**	-4.23	**			-1.39	**
peu-miR6421	-1.15	**	-3.15	**	-1.83	**	-1.29	*	-2.88	**			-3.53	**	-3.93	*
peu-miR6424			-3.1	**					-3.21	**			-1.8	*	-2.84	*
peu-miR6425-5p	2.13	*	2.76	**			1.73	**					3.67	**	2.35	*
peu-miR6430	-1.58	*	-2.41	**			-1.42	**	-3.11	**			-2.68	**	-2.23	*
peu-miR6445	2.62	**	1.45	**	-1.06	**			1.13	**
peu-miR6448	-1.61	*					-2.51	**	-2.88	**			-4.97	**	-3.12	*
peu-miR6457a									1.55	*	2.03	**					1.61	*
peu-miR6457b	1.64	*	2.41	**					1.46	**	1.15	*	1.05	*	2.94	*	1.61	**
peu-miR6461	2.21	*					1.82	*							2.9	*
peu-miR6462a-3p					2.13	**							2.92	**	4.32	*
peu-miR6462a-5p					2.73	**	2.33	*							2.78	*
peu-miR6462b	-1.48	*	1.89	**	3.24	**			2.35	**	2.31	**			4.22	*	3.11	**
peu-miR6471															-1.24	*
peu-miR6474	3.26	**			-2.19	**	2.11	**	1.18	*			1.08	*			-1.79	*
peu-miR6476	-2.8	*			2.86	**							-2.3	*
peu-miR6478			-1.36	*					1.13	**	1.06	**	1.59	**			-1.24	*
peu-miR7813									-2.4	*
peu-miR7814									-2.2	**			-1.69	*
peu-miR7823	-3.06	**	-2.28	*			-2.31	*					-2.67	*	-2.53	*
peu-miR7825	2.64	*
peu-miR7834									-2.39	*
peu-miR7840													-2.66	*			1.74	*
peu-miR827	-3.74	**	-4.04	**			-1.78	**	-4.34	**	-2.16	**	-3.02	**	-3.46	*
*P<0.05, **P<0.01

## Sheet: Table S7
Table S7. Prediction Target Genes of miRNAs
miRNA_Acc.	gene	Expectation	UPE	miRNA_start	miRNA_end	Target_start	Target_end	miRNA_aligned_fragment	Target_aligned_fragment	Inhibition	Target_Desc.	Multiplicity
miR-n1	CCG027010.1	2	12.849	1	20	3325	3344	GGUAGUUCGAUCGUGGAAUU	AAUUCCGUGAUCAAACUACC	Cleavage		1
miR-n1	CCG018482.3	2.5	15.268	1	20	1413	1432	GGUAGUUCGAUCGUGGAAUU	AAUUCUACCAUUGAGCUACC	Cleavage		1
miR-n1	CCG028207.1	3	14.176	1	20	1938	1957	GGUAGUUCGAUCGUGGAAUU	AAUUCCAUGAUGGAACUAUG	Translation		1
miR-n1	CCG014921.1	3	18.032	1	20	1503	1522	GGUAGUUCGAUCGUGGAAUU	AAUUUCAUGUUCGAGCUACU	Translation		1
miR-n1	CCG015334.1	3	9.87	1	20	2047	2066	GGUAGUUCGAUCGUGGAAUU	AGUUCCAUGGUUCAACUACC	Cleavage		1
miR-n1	CCG024096.1	3	3.108	1	20	11287	11306	GGUAGUUCGAUCGUGGAAUU	AAUUUCAUCAUCGAAUUACU	Cleavage		1
miR-n1	CCG031563.1	3	13.726	1	20	2448	2467	GGUAGUUCGAUCGUGGAAUU	AUUUCAACGAUUGGACUACC	Cleavage		1
miR-n2	CCG005903.1	2.5	14.987	1	22	2880	2901	GGGAAUGUAGCCUGACUCGAGA	UGUGGGGUUAGGCUACAUUUCC	Cleavage		1
miR-n2	CCG017318.1	3	14.553	1	22	201	222	GGGAAUGUAGCCUGACUCGAGA	UAUCGAGUCUGGCCGCAUUCCU	Translation		1
miR-n3	CCG031799.1	2.5	19.289	1	21	148	168	UGGUGCCACGCUGCGUGCGAC	GACGCACGCAGCUUGGCACUA	Translation		1
miR-n3	CCG008542.1	3	20.17	1	21	238	258	UGGUGCCACGCUGCGUGCGAC	GAUGCACGCAGCGUGGCACGA	Cleavage		1
miR-n4	CCG015063.1	2	16.33	1	21	2888	2908	UUAGUCUUAAUAAUUGUGUGA	UUACACAAUUAUUAGGAUUAG	Cleavage		1
miR-n4	CCG011396.1	3	12.799	1	21	4229	4249	UUAGUCUUAAUAAUUGUGUGA	UAACACAAUUAUUAGGAGUAA	Cleavage		1
miR-n4	CCG010218.1	2.5	19.704	1	20	774	793	UUAGUCUUAAUAAUUGUGUG	CACAAAAUUGUUGAGACUAG	Cleavage		1
miR-n4	CCG014632.1	3	15.861	1	20	3371	3390	UUAGUCUUAAUAAUUGUGUG	CACACAAUUAUUGAAGCUGA	Cleavage		1
miR-n4	CCG000244.1	3	6.172	1	21	1177	1197	UUAGUCUUAAUAAUUGUGUGA	UGACGUUAUUAUUAAGACUAA	Cleavage		1
miR-n4	CCG004898.1	3	16.955	1	21	7291	7311	UUAGUCUUAAUAAUUGUGUGA	UCAAGCAAUUGAUAAGACUAA	Translation		1
miR-n4	CCG009564.2	3	20.665	1	20	3344	3363	UUAGUCUUAAUAAUUGUGUG	CACAUGAUUCUUAGGGCUAA	Translation		1
miR-n4	CCG031389.2	3	14.816	1	20	1354	1373	UUAGUCUUAAUAAUUGUGUG	UAUGCAAUUAUCAAGGCUAA	Translation		1
miR-n5	CCG027953.1	2.5	20.616	1	21	1484	1504	GCAUGAGGGGAGUCACGCAGG	CCUGCUUGAAUUCCCUCAUGC	Cleavage		1
miR-n5	CCG019608.1	2.5	22.612	1	21	3348	3368	GCAUGAGGGGAGUCACGCAGG	CCUGCUUGAAUUCCCUCAUGC	Cleavage		1
miR-n5	CCG000786.1	2.5	11.995	1	21	1442	1462	GCAUGAGGGGAGUCACGCAGG	UCUGUUUGACUCUCCUUAUGC	Cleavage		1
miR-n6	CCG023141.2	0.5	16.914	1	20	646	665	UCAUUUGAGCAAGAAAUAUU	AAUGUUUCUUGCUCAAAUGA	Cleavage		1
miR-n6	CCG021715.1	2.5	13.609	1	20	1725	1744	UCAUUUGAGCAAGAAAUAUU	AAUAUUUCUUGCUUGCAUGA	Cleavage		1
miR-n6	CCG004807.1	3	22.101	1	20	1323	1342	UCAUUUGAGCAAGAAAUAUU	UUUGUUUUUUGCUCAAAUGA	Cleavage		1
miR-n6	CCG011380.1	3	22.101	1	20	1323	1342	UCAUUUGAGCAAGAAAUAUU	UUUGUUUUUUGCUCAAAUGA	Cleavage		1
miR-n6	CCG012551.1	2.5	16.3	1	20	4597	4616	UCAUUUGAGCAAGAAAUAUU	GAUAUUUCUUGCUUAAUUGA	Cleavage		1
miR-n6	CCG005622.1	2.5	14.528	1	20	838	857	UCAUUUGAGCAAGAAAUAUU	AAAGUUUCUUGCUCAAAUGC	Cleavage		1
miR-n6	CCG022352.1	3	18.476	1	20	6573	6592	UCAUUUGAGCAAGAAAUAUU	UUUGUUUCUUGCUUAAAUGA	Cleavage		1
miR-n6	CCG007310.1	3	8.804	1	20	3752	3771	UCAUUUGAGCAAGAAAUAUU	UAUAUUUUUUGCUCAAAUCA	Cleavage		1
miR-n6	CCG032249.1	3	13.133	1	20	4616	4635	UCAUUUGAGCAAGAAAUAUU	UGUAUUUUUUGCUUGAAUGA	Cleavage		1
miR-n6	CCG017741.1	2.5	15.955	1	20	519	538	UCAUUUGAGCAAGAAAUAUU	GAGGUUUUUUGCUCAAAUGA	Cleavage		1
miR-n6	CCG003731.1	2.5	10.523	1	20	1470	1489	UCAUUUGAGCAAGAAAUAUU	AAUAUUUUUUUUUUAAAUGA	Translation		1
miR-n6	CCG007043.2	2.5	13.167	1	20	658	677	UCAUUUGAGCAAGAAAUAUU	GGUAUUCCUUGCUUAAAUGA	Cleavage		1
miR-n6	CCG028090.1	3	12.606	1	20	999	1018	UCAUUUGAGCAAGAAAUAUU	AACAUUUCUUGCUCCAAUGG	Cleavage		1
miR-n6	CCG012295.1	3	11.958	1	20	1105	1124	UCAUUUGAGCAAGAAAUAUU	AACAUUUCUUGCUCCAAUGG	Cleavage		1
miR-n6	CCG022112.1	3	10.099	1	20	3336	3355	UCAUUUGAGCAAGAAAUAUU	UAUAUUUCUUGCCUAGAUGA	Cleavage		1
miR-n6	CCG008956.1	3	16.536	1	20	1341	1360	UCAUUUGAGCAAGAAAUAUU	AAUAUUUUUUUUUCAGGUGA	Translation		1
miR-n6	CCG015163.5	3	22.089	1	20	1450	1469	UCAUUUGAGCAAGAAAUAUU	AAUAUUUCUCGCUCAGGUGC	Translation		1
miR-n6	CCG018104.1	3	19.921	1	20	7	26	UCAUUUGAGCAAGAAAUAUU	GAAAUUUCUUGCUCUAAUGA	Cleavage		1
miR-n6	CCG032927.1	3	19.921	1	20	7	26	UCAUUUGAGCAAGAAAUAUU	GAAAUUUCUUGCUCUAAUGA	Cleavage		1
miR-n6	CCG004301.1	2.5	18.021	1	20	289	308	UCAUUUGAGCAAGAAAUAUU	AAUUUUUCUUGUACAAAUGA	Cleavage		1
miR-n6	CCG002791.2	3	15.219	1	20	4993	5012	UCAUUUGAGCAAGAAAUAUU	AAUAUUCCUUGUUUGAGUGA	Cleavage		1
miR-n6	CCG034137.1	3	19.526	1	20	1828	1847	UCAUUUGAGCAAGAAAUAUU	AAUAUUUUUUUCUUGAAUGG	Translation		1
miR-n6	CCG003480.1	3	14.791	1	20	884	903	UCAUUUGAGCAAGAAAUAUU	AAUUUUUCUUGCUUAUAUGA	Cleavage		1
miR-n6	CCG013402.1	2.5	11.725	1	20	1120	1139	UCAUUUGAGCAAGAAAUAUU	AACAUUUAUUGUUCAAAUGA	Cleavage		1
miR-n6	CCG002849.3	3	14.979	1	20	7770	7789	UCAUUUGAGCAAGAAAUAUU	AACAUUUCUUGUUCAGAUGU	Cleavage		1
miR-n6	CCG026680.1	3	12.987	1	20	855	874	UCAUUUGAGCAAGAAAUAUU	AAUGUUUCCUCUUCAAAUGA	Translation		1
miR-n6	CCG007286.1	3	14.08	1	20	58	77	UCAUUUGAGCAAGAAAUAUU	AGUGUUUAUUGUUUAAAUGA	Cleavage		1
miR-n6	CCG023027.1	3	20.328	1	20	11438	11457	UCAUUUGAGCAAGAAAUAUU	AAUAUUUGUUGCUCAGCUGA	Cleavage		1
miR-n6	CCG015840.1	3	11.107	1	20	1290	1309	UCAUUUGAGCAAGAAAUAUU	AAUUUUUUCUGUUCAAAUGA	Cleavage		1
miR-n6	CCG024054.1	3	11.568	1	20	3373	3393	UCAUUUGAGCAA-GAAAUAUU	AAUAUUUUGUUGCUUAAAUGA	Cleavage		1
miR-n6	CCG030522.3	3	12.683	1	20	531	550	UCAUUUGAGCAAGAAAUAUU	AGUAUUUUUUUAUCAAAUGA	Translation		1
miR-n6	CCG031988.1	3	17.982	1	20	6134	6153	UCAUUUGAGCAAGAAAUAUU	GAUAUUUAUUGUUCAAGUGG	Cleavage		1
miR-n6	CCG003995.1	3	13.38	1	20	1042	1061	UCAUUUGAGCAAGAAAUAUU	AAUAUUUUUUUAUUAAAUGA	Translation		1
miR-n6	CCG024222.1	3	7.362	1	20	3702	3721	UCAUUUGAGCAAGAAAUAUU	GAUAUUGUUUCCUCAAAUGA	Translation		1
miR-n6	CCG020440.1	3	13.973	1	20	3425	3444	UCAUUUGAGCAAGAAAUAUU	AAUGCUUUUUGCACAAAUGA	Cleavage		1
miR-n6	CCG009362.2	3	9.665	1	20	7927	7946	UCAUUUGAGCAAGAAAUAUU	UAAAUUUCUUCCUCAAAUGA	Translation		1
miR-n6	CCG027848.1	3	13.494	1	20	6389	6408	UCAUUUGAGCAAGAAAUAUU	AAGAUUUUUUGAUCAGAUGA	Translation		1
miR-n6	CCG017656.1	3	10.218	1	20	986	1005	UCAUUUGAGCAAGAAAUAUU	AAUUUUUUUUUCUCAAGUGA	Translation		1
miR-n6	CCG009852.1	3	21.812	1	20	1820	1839	UCAUUUGAGCAAGAAAUAUU	AAUCAUUCUUGCUCAGGUGA	Cleavage		1
miR-n6	CCG009124.2	3	14.311	1	20	8110	8129	UCAUUUGAGCAAGAAAUAUU	ACUAUAUUUUGCUCAAAUGG	Cleavage		1
miR-n6	CCG031987.1	3	16.221	1	20	1209	1228	UCAUUUGAGCAAGAAAUAUU	AGCAUUAUUUGCUCAAAUGA	Cleavage		1
miR-n6	CCG008925.1	3	13.308	1	20	977	996	UCAUUUGAGCAAGAAAUAUU	AAUAAUUUUUUUUCAAAUGA	Translation		1
miR-n6	CCG003022.1	3	12.931	1	20	1017	1036	UCAUUUGAGCAAGAAAUAUU	GAUAUUUAUUUUUCAAAUGA	Translation		1
miR-n7	CCG027151.1	2	17.202	1	21	2840	2860	GCGGCAGCAUCAAGAUUCACA	UGUGGAUGUUGAUGCUGCUGC	Cleavage		1
miR-n7	CCG023865.1	2.5	14.573	1	21	1134	1154	GCGGCAGCAUCAAGAUUCACA	UGUGACUUUUGAUGCUGCUGU	Cleavage		1
miR-n7	CCG014278.1	2.5	22.116	1	21	204	224	GCGGCAGCAUCAAGAUUCACA	UGUUGAUCUUGAUGCUGCUGU	Cleavage		1
miR-n7	CCG015680.1	2.5	23.834	1	20	67	86	GCGGCAGCAUCAAGAUUCAC	GUGGGUCUUGAUGCUGCUGG	Cleavage		1
miR-n7	CCG016233.1	2.5	21.283	1	20	67	86	GCGGCAGCAUCAAGAUUCAC	GUGGGUCUUGAUGCUGCUGG	Cleavage		1
miR-n7	CCG015679.1	2.5	22.483	1	20	67	86	GCGGCAGCAUCAAGAUUCAC	GUGGGUCUUGAUGCUGCUGG	Cleavage		1
miR-n7	CCG015675.1	2.5	23.062	1	20	67	86	GCGGCAGCAUCAAGAUUCAC	GUGGGUCUUGAUGCUGCUGG	Cleavage		1
miR-n7	CCG013517.1	2.5	21.659	1	20	67	86	GCGGCAGCAUCAAGAUUCAC	GUGGGUCUUGAUGCUGCUGG	Cleavage		1
miR-n7	CCG010945.1	2.5	17.236	1	20	67	86	GCGGCAGCAUCAAGAUUCAC	GUGGGUCUUGAUGCUGCUGG	Cleavage		1
miR-n7	CCG012512.1	3	19.484	1	21	12793	12813	GCGGCAGCAUCAAGAUUCACA	UGUUGAUUUUGAUGCUGUUGC	Cleavage		1
miR-n7	CCG022337.1	3	17.363	1	21	10890	10910	GCGGCAGCAUCAAGAUUCACA	UGUGAUUUUUGGUGCUGCUGU	Cleavage		1
miR-n7	CCG028839.1	3	15.47	1	21	6317	6337	GCGGCAGCAUCAAGAUUCACA	UUUGAGUCUUGAUGUUGUUGC	Cleavage		1
miR-n7	CCG012406.1	3	19.848	1	21	38	58	GCGGCAGCAUCAAGAUUCACA	UGUUGAUCUUGGUGUUGCUGC	Cleavage		1
miR-n7	CCG003818.1	2.5	15.427	1	21	2388	2408	GCGGCAGCAUCAAGAUUCACA	UGUGGAUCUCAAUGCUGCCGC	Translation		1
miR-n7	CCG031990.1	3	20.95	1	21	159	179	GCGGCAGCAUCAAGAUUCACA	UGAGAAUCUUGAUGAUGCUGC	Cleavage		1
miR-n7	CCG018749.1	3	20.95	1	21	159	179	GCGGCAGCAUCAAGAUUCACA	UGAGAAUCUUGAUGAUGCUGC	Cleavage		1
miR-n7	CCG027628.1	3	16.871	1	21	7532	7552	GCGGCAGCAUCAAGAUUCACA	UAUGGAUAUUGAUGCUGCUGC	Cleavage		1
miR-n7	CCG020493.1	3	17.795	1	21	3445	3465	GCGGCAGCAUCAAGAUUCACA	UAUGAAUUUUGCUGCUGCUGC	Translation		1
miR-n7	CCG033117.1	3	14.218	1	21	1505	1525	GCGGCAGCAUCAAGAUUCACA	UGUGAUUUUUGCUGCUGCCGU	Translation		1
miR-n7	CCG017413.1	3	19.044	1	20	1662	1681	GCGGCAGCAUCAAGAUUCAC	AUGGAUGUUGAUGCUGCUGC	Cleavage		1
miR-n7	CCG025483.1	2.5	21.316	1	20	4697	4716	GCGGCAGCAUCAAGAUUCAC	GGGGAUGUUGAUGCUGCCGC	Cleavage		1
miR-n7	CCG028280.1	3	21.725	1	20	1614	1633	GCGGCAGCAUCAAGAUUCAC	GUGAAACUUAAUGUUGCUGC	Translation		1
miR-n7	CCG000293.1	3	19.056	1	20	5581	5600	GCGGCAGCAUCAAGAUUCAC	GGGGAUGUUGAUGCUGCUGC	Cleavage		1
miR-n7	CCG017572.1	3	14.923	1	20	914	933	GCGGCAGCAUCAAGAUUCAC	GUGACUCUUCAUGUUGUCGC	Translation		1
miR-n7	CCG014790.1	3	19.011	1	21	4543	4564	GCGGCAGCAUC-AAGAUUCACA	UUUGAAUUUUUGAUGCUGCUGC	Cleavage		1
miR-n8	CCG012019.2	3	21.062	1	19	1942	1960	CAGGCGGUCUCCUUGGCUA	CAGCUAAGGGGAUUGCCUG	Cleavage		1
miR-n8	CCG014337.1	3	20.612	1	19	7186	7204	CAGGCGGUCUCCUUGGCUA	UAGUUGAGGAGGCCGUUUG	Cleavage		1
miR-n8	CCG014339.2	3	21.372	1	19	6702	6720	CAGGCGGUCUCCUUGGCUA	UAGUUGAGGAGGCCGUUUG	Cleavage		1
miR-n8	CCG006646.1	3	18.69	1	19	203	221	CAGGCGGUCUCCUUGGCUA	UAGCUAGUGAGACUGCUUG	Cleavage		1
miR-n8	CCG027604.1	3	19.022	1	19	2043	2061	CAGGCGGUCUCCUUGGCUA	UAACAAAGAAGACCGCCUG	Translation		1
miR-n9	CCG004600.1	1	22.449	1	21	4434	4454	CAGAAUUGCAGUGCCUUGAUC	GAUCAAGGCACUGCAAUUCUA	Cleavage		1
miR-n9	CCG004603.1	2.5	18.121	1	21	3439	3459	CAGAAUUGCAGUGCCUUGAUC	GAACAAGGCACUGCAGUUCUU	Cleavage		1
miR-n9	CCG026078.1	2.5	23.279	1	21	10077	10097	CAGAAUUGCAGUGCCUUGAUC	GACCAAGGCACUGCGAUUCUA	Cleavage		1
miR-n9	CCG004598.1	2	17.595	1	20	2188	2207	CAGAAUUGCAGUGCCUUGAU	AUAAAGGCACUGCAAUUCUA	Cleavage		1
miR-n9	CCG004596.1	3	19.026	1	21	2593	2613	CAGAAUUGCAGUGCCUUGAUC	GACCCAGGCACUGCAAUUCUA	Cleavage		1
miR-n9	CCG003915.1	3	17.021	1	21	2442	2462	CAGAAUUGCAGUGCCUUGAUC	GAUCAAGGCAGUGAAAUUCUU	Translation		1
miR-n9	CCG000306.1	3	15.777	1	20	2249	2268	CAGAAUUGCAGUGCCUUGAU	CUCAAGGUAUUGAAAUUCUG	Cleavage		1
miR-n9	CCG025471.1	3	12.091	1	20	2299	2318	CAGAAUUGCAGUGCCUUGAU	CUCAAGGUAUUGAAAUUCUG	Cleavage		1
miR-n9	CCG025987.2	3	11.749	1	20	3194	3213	CAGAAUUGCAGUGCCUUGAU	AUCAAGGUACAGCAAUUUUU	Translation		1
miR-n9	CCG009422.1	2.5	12.382	1	20	1139	1158	CAGAAUUGCAGUGCCUUGAU	AUCAAGGAAUGGCAAUUCUG	Translation		1
miR-n9	CCG008705.1	2.5	14.023	1	20	1316	1335	CAGAAUUGCAGUGCCUUGAU	AUCAAGGAACUUCAAUUUUG	Translation		1
miR-n9	CCG033949.2	3	13.222	1	20	454	473	CAGAAUUGCAGUGCCUUGAU	GUUAAGGUAUAGCAAUUCUG	Translation		1
miR-n9	CCG026079.4	3	23.663	1	20	3025	3044	CAGAAUUGCAGUGCCUUGAU	AUAAAGGCAGUGCAAUUCUU	Translation		1
miR-n9	CCG024135.3	3	16.681	1	20	1908	1927	CAGAAUUGCAGUGCCUUGAU	AUCAAGGAAGUGUAGUUCUG	Translation		1
miR-n9	CCG010730.1	3	23.22	1	20	1236	1255	CAGAAUUGCAGUGCCUUGAU	AGCGAGGCAGUGCAAUUUUG	Translation		1
miR-n9	CCG019649.3	3	13.447	1	20	3212	3231	CAGAAUUGCAGUGCCUUGAU	AUCAAGGCAUAGAAGUUCUG	Translation		1
miR-n9	CCG006525.1	3	16.732	1	20	479	497	CAGAAUUGCAGUGCCUUGAU	AUCAAGGC-UUGCGAUUCUG	Cleavage		1
miR-n9	CCG005862.1	3	16.732	1	20	479	497	CAGAAUUGCAGUGCCUUGAU	AUCAAGGC-UUGCGAUUCUG	Cleavage		1
miR-n9	CCG017574.1	3	19.241	1	20	5680	5699	CAGAAUUGCAGUGCCUUGAU	AUCAAAGGUCUGCAAUUCUG	Cleavage		1
miR-n10	CCG014506.1	2.5	17.72	1	21	1717	1737	GAAUGCUGACCGAAUAUGGAU	AUCUGCAUUUGGUCAGCAUUC	Cleavage		1
miR-n10	CCG018447.1	3	19.268	1	21	1519	1539	GAAUGCUGACCGAAUAUGGAU	AUCCAAAUUUGGUCGGCAUUG	Cleavage		1
miR-n10	CCG008481.1	3	17.739	1	21	7461	7481	GAAUGCUGACCGAAUAUGGAU	AUUCAUAUCUGGUUAGCAUUU	Cleavage		1
miR-n10	CCG004376.1	3	8.26	1	20	3823	3842	GAAUGCUGACCGAAUAUGGA	ACCAUCUUCGGUUAGUAUUC	Cleavage		1
miR-n10	CCG020696.1	3	20.917	1	20	1998	2017	GAAUGCUGACCGAAUAUGGA	UCCAUGUUCUGUUGGUAUUC	Translation		1
miR-n10	CCG002739.1	3	23.61	1	20	1990	2009	GAAUGCUGACCGAAUAUGGA	UCCAUGUUCUGUUGGUAUUC	Translation		1
miR-n10	CCG006394.1	3	19.239	1	20	1998	2017	GAAUGCUGACCGAAUAUGGA	UCCAUGUUCUGUUGGUAUUC	Translation		1
miR-n10	CCG017595.1	3	9.275	1	21	2078	2098	GAAUGCUGACCGAAUAUGGAU	AGCUAUAUUUGUUCAGCAUUC	Translation		1
miR-n10	CCG006391.1	3	20.917	1	20	24533	24552	GAAUGCUGACCGAAUAUGGA	UCCAUGUUCUGUUGGUAUUC	Translation		1
miR-n10	CCG033992.1	3	14.857	1	21	3694	3714	GAAUGCUGACCGAAUAUGGAU	GUCAAUAUUCUGUUGGCAUUC	Translation		1
miR-n11	CCG024863.1	2	13.671	1	20	120	139	UCAAUGGCCAUUGUAAGAGA	AUUCUUACAGUGGCCAUUGA	Cleavage		1
miR-n11	CCG008638.1	2	19.201	1	21	7349	7369	UCAAUGGCCAUUGUAAGAGAG	CUCUCUUACAUGGGCCAUUGA	Translation		1
miR-n11	CCG025118.6	3	17.94	1	20	1354	1373	UCAAUGGCCAUUGUAAGAGA	CUUCUUACAGUGGCUAUUGG	Cleavage		1
miR-n11	CCG024034.1	3	10.874	1	21	348	368	UCAAUGGCCAUUGUAAGAGAG	UUCUUUUACAAUGCCAAUUGA	Cleavage		1
miR-n11	CCG010682.1	3	11.994	1	21	9066	9086	UCAAUGGCCAUUGUAAGAGAG	CUCUUUGACAAUAGCCAUUGG	Translation		1
miR-n11	CCG007953.1	3	18.406	1	20	1350	1369	UCAAUGGCCAUUGUAAGAGA	CCUCUUAUUGUGGCCAUUGA	Cleavage		1
miR-n11	CCG019961.1	3	10.033	1	21	637	657	UCAAUGGCCAUUGUAAGAGAG	UUUUCUUCAAAUGGCCAUUGG	Cleavage		1
miR-n11	CCG002835.1	3	13.89	1	20	5360	5379	UCAAUGGCCAUUGUAAGAGA	UUUUUUAUUAUGGCUAUUGA	Cleavage		1
miR-n11	CCG015307.1	3	14.989	1	21	4426	4446	UCAAUGGCCAUUGUAAGAGAG	UUUCCUUAAAAUGGCUAUUGA	Cleavage		1
miR-n11	CCG004735.1	3	13.415	1	21	2491	2511	UCAAUGGCCAUUGUAAGAGAG	CUCUCUUACUAACGCCAUUGA	Translation		1
miR-n11	CCG022285.1	3	17.068	1	20	1068	1087	UCAAUGGCCAUUGUAAGAGA	UUUCUUGCAAUUUCCAUUGA	Translation		1
miR-n11	CCG010404.1	3	19.583	1	20	1729	1748	UCAAUGGCCAUUGUAAGAGA	UCAGUUACAAUGGCUAUUGG	Cleavage		1
miR-n11	CCG022344.1	3	14.988	1	20	1012	1030	UCAAUGGCCAUUGUAAGAGA	UCUUUUACG-UGGCCAUUGA	Translation		1
miR-n11	CCG026339.1	3	14.988	1	20	1051	1069	UCAAUGGCCAUUGUAAGAGA	UCUUUUACG-UGGCCAUUGA	Translation		1
miR-n12	CCG009245.1	3	20.239	1	20	270	289	UCGGACCAGGCUUCAUCCCC	GGGGAUGAGGUCUGGUUCUA	Cleavage		1
miR-n12	CCG011103.1	3	15.622	1	20	397	416	UCGGACCAGGCUUCAUCCCC	GUGGAUGAAGUUUGGUUUGA	Cleavage		1
miR-n12	CCG032980.1	3	17.14	1	21	242	263	UCGGACCAGGCUUC-AUCCCCC	GAGGGAUCGAAACCUGGUCCGA	Translation		1
miR-n13	CCG032423.1	3	18.214	1	21	394	414	GUUCCUCUGAGCACAUCACUG	UAAUGAUGUGCUUAGAUGAAC	Cleavage		1
miR-n13	CCG032417.1	3	17.327	1	21	583	603	GUUCCUCUGAGCACAUCACUG	UAAUGAUGUGCUUAGAUGAAC	Cleavage		1
miR-n13	CCG009957.1	3	7.141	1	20	1314	1333	GUUCCUCUGAGCACAUCACU	AGUGGUGAGCUCAGAGGAGG	Cleavage		1
miR-n13	CCG009419.1	3	13.11	1	21	4319	4339	GUUCCUCUGAGCACAUCACUG	UAGUAAUGUUUUCAGAGGGAC	Cleavage		1
miR-n13	CCG002045.1	3	14.351	1	21	4258	4278	GUUCCUCUGAGCACAUCACUG	UAGUAAUGUUUUCAGAGGGAC	Cleavage		1
miR-n13	CCG006337.1	3	18.085	1	20	1780	1798	GUUCCUCUGAGCACAUCACU	AGAGAUGU-CUCAGAGGAAC	Cleavage		1
miR-n13	CCG012870.1	3	17.999	1	20	1780	1798	GUUCCUCUGAGCACAUCACU	AGAGAUGU-CUCAGAGGAAC	Cleavage		1
miR-n13	CCG033269.1	3	17.999	1	20	1780	1798	GUUCCUCUGAGCACAUCACU	AGAGAUGU-CUCAGAGGAAC	Cleavage		1
miR-n14	CCG003400.1	0.5	11.134	1	20	3670	3689	AAGAUGGAGAAGCAGGGCAC	GUGCCCUGCUUCUCCAUUUU	Cleavage		1
miR-n14	CCG002794.1	0.5	10.013	1	20	3859	3878	AAGAUGGAGAAGCAGGGCAC	GUGCCCUGCUUCUCCAUUUU	Cleavage		1
miR-n14	CCG030969.1	1.5	21.856	1	20	1910	1929	AAGAUGGAGAAGCAGGGCAC	GUGCCUUGAUUCUCCAUCUU	Cleavage		1
miR-n14	CCG029848.1	2.5	21.618	1	21	3424	3444	AAGAUGGAGAAGCAGGGCACG	CGUGUUCUGCCUCUCCAUUUU	Translation		1
miR-n14	CCG020606.1	2.5	10.106	1	21	7324	7344	AAGAUGGAGAAGCAGGGCACG	CGUGCCUUGUGUCUCUAUCUU	Translation		1
miR-n14	CCG023422.1	2.5	10.582	1	21	7342	7362	AAGAUGGAGAAGCAGGGCACG	CGUGCCUUGUGUCUCUAUCUU	Translation		1
miR-n14	CCG003689.1	3	20.16	1	21	515	535	AAGAUGGAGAAGCAGGGCACG	CUUGCCCUGUUUCUCAAUCUU	Cleavage		1
miR-n14	CCG011411.1	3	17.044	1	20	44	63	AAGAUGGAGAAGCAGGGCAC	UUGCUCUGCUUCUUUGUCUU	Cleavage		1
miR-n14	CCG025183.1	3	8.271	1	20	185	204	AAGAUGGAGAAGCAGGGCAC	CUGCUCUGUUUCUCCAUCUC	Cleavage		1
miR-n14	CCG010931.1	3	20.741	1	20	44	63	AAGAUGGAGAAGCAGGGCAC	UUGCUCUGCUUCUUUGUCUU	Cleavage		1
miR-n14	CCG024045.1	2.5	18.025	1	20	297	316	AAGAUGGAGAAGCAGGGCAC	GUGCCCUGAUUUUCUAUUUU	Cleavage		1
miR-n14	CCG032971.1	2.5	12.61	1	20	5643	5662	AAGAUGGAGAAGCAGGGCAC	UUUUCCUGCUUCUCCAUCUU	Cleavage		1
miR-n14	CCG003148.1	3	18.947	1	20	2156	2175	AAGAUGGAGAAGCAGGGCAC	CUGUUCUGCUUCUUUAUCUU	Cleavage		1
miR-n14	CCG007209.1	2.5	23.448	1	20	100	119	AAGAUGGAGAAGCAGGGCAC	GUGCCUUGUCUCUUCAUCUU	Translation		1
miR-n14	CCG027973.1	3	7.085	1	20	11341	11360	AAGAUGGAGAAGCAGGGCAC	CUGUCUUGCUUCUUCGUCUU	Cleavage		1
miR-n14	CCG029387.1	3	22.094	1	21	2264	2284	AAGAUGGAGAAGCAGGGCACG	CAUCUCCUGCUUCUUCAUCUU	Cleavage		1
miR-n14	CCG033093.1	3	11.169	1	21	1838	1858	AAGAUGGAGAAGCAGGGCACG	UGUGCCAUGUUUUUUCAUUUU	Cleavage		1
miR-n14	CCG012582.1	3	13.26	1	20	892	911	AAGAUGGAGAAGCAGGGCAC	CUGUCCUGCUUGUCCAUUUU	Translation		1
miR-n14	CCG025012.2	3	11.016	1	21	7821	7841	AAGAUGGAGAAGCAGGGCACG	UGUGCUCUGUAUUUCCAUUUU	Translation		1
miR-n14	CCG004360.1	2.5	11.084	1	21	1113	1134	AAGA-UGGAGAAGCAGGGCACG	CUUGCCCUGCUUCUCCAAUCUU	Cleavage		1
miR-n14	CCG016518.2	3	14.979	1	20	149	168	AAGAUGGAGAAGCAGGGCAC	AUGGUCUGUUUCUCCAUCUU	Cleavage		1
miR-n14	CCG029490.1	3	19.289	1	20	405	424	AAGAUGGAGAAGCAGGGCAC	GUGCCCUUUUUCUCCAUAUU	Cleavage		1
miR-n14	CCG011140.4	3	17.868	1	20	2628	2647	AAGAUGGAGAAGCAGGGCAC	GUCCUCUGCUUCUCCUUCUU	Cleavage		1
miR-n14	CCG001019.1	3	17.345	1	20	9888	9907	AAGAUGGAGAAGCAGGGCAC	GUGCCCUUUUUCUCCAUAUU	Cleavage		1
miR-n14	CCG005442.2	3	19.961	1	20	25311	25330	AAGAUGGAGAAGCAGGGCAC	GUGUUCUGAUUCUCUAUUUU	Cleavage		1
miR-n14	CCG030566.6	3	11.291	1	21	2372	2392	AAGAUGGAGAAGCAGGGCACG	UGUGACUUGCUACUCCAUUUU	Translation		1
miR-n14	CCG008240.1	3	10.084	1	21	1947	1968	AAGAU-GGAGAAGCAGGGCACG	CAUGCCCUGCUUCUCCCAUUUU	Cleavage		1
miR-n14	CCG021740.1	3	20.762	1	20	2197	2216	AAGAUGGAGAAGCAGGGCAC	GAGCCUUGCUUCAUCAUCUU	Cleavage		1
miR-n14	CCG018383.1	3	13.064	1	20	3615	3634	AAGAUGGAGAAGCAGGGCAC	GUCCUCUUCUUCUUCAUCUU	Cleavage		1
miR-n14	CCG019465.1	3	22.622	1	20	1851	1870	AAGAUGGAGAAGCAGGGCAC	GUGCUCUGCUCCGCUAUCUU	Translation		1
miR-n15	CCG027086.1	3	17.263	1	21	3288	3308	UGAUGACUGAUCUUGAGCAUG	CGUGUUCGAGAGCAGUUAUCA	Translation		1
miR-n15	CCG009210.1	3	16.611	1	21	1157	1177	UGAUGACUGAUCUUGAGCAUG	CAUGUUUAGGAACGGUCAUCA	Translation		1
miR-n15	CCG021179.2	3	16.511	1	21	1266	1286	UGAUGACUGAUCUUGAGCAUG	CAUGUUUAGGAGCGGUCAUCA	Translation		1
miR-n15	CCG034232.2	3	18.96	1	21	1491	1511	UGAUGACUGAUCUUGAGCAUG	CAUGUUCAAUAGCAGUCAUUA	Translation		1
miR-n15	CCG032049.1	3	10.599	1	21	12699	12719	UGAUGACUGAUCUUGAGCAUG	CAUCCUCGUGAUCAGUCAUUA	Cleavage		1
miR-n15	CCG004177.1	3	19.528	1	21	4116	4136	UGAUGACUGAUCUUGAGCAUG	UAUGCUCAAGAUGAGUUCUCA	Translation		1
miR-n15	CCG032285.1	3	15.961	1	20	367	386	UGAUGACUGAUCUUGAGCAU	UUCCUCAAGGUCAGUCAUCG	Cleavage		1
miR-n15	CCG028103.1	3	13.906	1	21	2230	2250	UGAUGACUGAUCUUGAGCAUG	UGUGCAGAAGAUCAGUCAUUA	Cleavage		1
miR-n15	CCG002559.2	3	20.437	1	21	37181	37201	UGAUGACUGAUCUUGAGCAUG	UAUGCUGGAGUUUAGUCAUCA	Translation		1
miR-n15	CCG023021.2	3	15.999	1	20	2048	2067	UGAUGACUGAUCUUGAGCAU	AAGUUCAAGAACAGUCAUUA	Translation		1
miR-n15	CCG005235.1	3	15.162	1	20	362	381	UGAUGACUGAUCUUGAGCAU	AUGUGCAGGAUAAGUCAUCA	Translation		1
miR-n16	CCG010794.1	1.5	15.137	1	19	10474	10492	GUGGGCUUGUGAUCCAAGU	ACUUGAAUCACAAGCCUAC	Cleavage		1
miR-n16	CCG011607.1	2	18.276	1	19	2129	2147	GUGGGCUUGUGAUCCAAGU	ACUUGAAUCACAAGCCUGC	Cleavage		1
miR-n16	CCG022913.2	3	11.895	1	19	3842	3860	GUGGGCUUGUGAUCCAAGU	GUUUGGAUUACAAGUCCAA	Cleavage		1
miR-n16	CCG012129.1	3	11.653	1	19	2760	2778	GUGGGCUUGUGAUCCAAGU	AUUUGGAUCACAAGUUUAA	Cleavage		1
miR-n16	CCG014912.1	2.5	17.03	1	19	2063	2081	GUGGGCUUGUGAUCCAAGU	AUUUGAAUCGCAAGCCCGC	Cleavage		1
miR-n16	CCG016819.1	2.5	18.834	1	19	2129	2147	GUGGGCUUGUGAUCCAAGU	ACUUGAAUCGCAAGCCUGC	Cleavage		1
miR-n16	CCG005156.1	3	21.321	1	19	485	503	GUGGGCUUGUGAUCCAAGU	ACUUGGAUUACAGGCACAU	Cleavage		1
miR-n16	CCG025652.1	3	21.794	1	19	2432	2450	GUGGGCUUGUGAUCCAAGU	ACUUGGACCAUAAGCUCAA	Cleavage		1
miR-n16	CCG018160.1	3	12.547	1	19	204	222	GUGGGCUUGUGAUCCAAGU	UCUUGGAUUUCAAGCCCAU	Translation		1
miR-n16	CCG001279.1	3	16.284	1	19	22116	22134	GUGGGCUUGUGAUCCAAGU	ACUUGGAUCAGGAGUUCAU	Translation		1
miR-n16	CCG004793.1	3	21.173	1	19	3425	3443	GUGGGCUUGUGAUCCAAGU	AUUUGGGUCAAGAGCCCAU	Translation		1
miR-n16	CCG016750.1	3	13.964	1	19	1718	1736	GUGGGCUUGUGAUCCAAGU	ACUUGGAUCAAAAGUUUAU	Translation		1
miR-n16	CCG034263.1	3	13.964	1	19	1717	1735	GUGGGCUUGUGAUCCAAGU	ACUUGGAUCAAAAGUUUAU	Translation		1
miR-n16	CCG007350.1	3	13.402	1	19	5	23	GUGGGCUUGUGAUCCAAGU	ACUUGGAUAACAGGGCCAC	Translation		1
miR-n16	CCG009376.1	3	8.499	1	19	1416	1434	GUGGGCUUGUGAUCCAAGU	AUUUGCAUCACAAGUUCAU	Cleavage		2
miR-n16	CCG009376.1	2.5	10.725	1	19	1517	1535	GUGGGCUUGUGAUCCAAGU	ACUUGCAACACAAGUCCAC	Cleavage		2
miR-n16	CCG005284.1	3	15.51	1	19	4362	4380	GUGGGCUUGUGAUCCAAGU	AUUUGUAUUACAGGCCCAU	Cleavage		1
miR-n16	CCG020195.1	3	14.66	1	19	4550	4568	GUGGGCUUGUGAUCCAAGU	ACUUAGAUCAUAAGUCUAU	Cleavage		1
miR-n16	CCG008494.1	3	16.755	1	19	3649	3667	GUGGGCUUGUGAUCCAAGU	AUUUGGUUUACAAGUUCAC	Cleavage		1
miR-n16	CCG029449.1	3	17.16	1	19	159	177	GUGGGCUUGUGAUCCAAGU	GUUUGUAUUACAAGCCCAU	Cleavage		1
miR-n16	CCG006170.3	3	19.782	1	19	953	971	GUGGGCUUGUGAUCCAAGU	ACUUGAAUCACAGGUCUGC	Cleavage		1
miR-n16	CCG020768.1	3	14.898	1	19	671	689	GUGGGCUUGUGAUCCAAGU	AAUUGGAUCACAAGCACAU	Cleavage		1
miR-n16	CCG018745.1	3	15.636	1	19	763	781	GUGGGCUUGUGAUCCAAGU	ACUUGGAUUAAAAACCCAC	Translation		1
miR-n16	CCG024614.1	3	18.642	1	19	771	789	GUGGGCUUGUGAUCCAAGU	ACUUGGAUUAAAAACCCAC	Translation		1
miR-n16	CCG032128.1	3	17.928	1	19	12968	12986	GUGGGCUUGUGAUCCAAGU	GCUUGUAUCCCAAGCUCAC	Translation		1
miR-n16	CCG009486.2	3	18.753	1	19	13666	13684	GUGGGCUUGUGAUCCAAGU	GUUUGUAUCCCAAGCCCAC	Translation		1
miR-n16	CCG008780.1	3	15.785	1	19	8422	8440	GUGGGCUUGUGAUCCAAGU	AUUUGGGCCUCAAGCCCAC	Translation		1
miR-n16	CCG014514.1	3	16.14	1	19	7037	7055	GUGGGCUUGUGAUCCAAGU	ACUUGCAUGACAGGCUCAC	Translation		1
miR-n16	CCG011773.1	3	19.123	1	19	5798	5816	GUGGGCUUGUGAUCCAAGU	AUUCGGAUCAGAAGCUCAC	Translation		1
miR-n16	CCG017108.1	3	13.297	1	19	2758	2776	GUGGGCUUGUGAUCCAAGU	ACCUGCAUCAUAAGCUCAC	Cleavage		1
miR-n16	CCG013793.1	3	23.945	1	19	148	167	GUGGGCUUGUGAU-CCAAGU	GCUUGGCAUCACAAGUCCAU	Cleavage		1
miR-n16	CCG013797.1	3	17.661	1	19	148	167	GUGGGCUUGUGAU-CCAAGU	GCUUGGCAUCACAAGUCCAU	Cleavage		1
miR-n16	CCG033061.1	3	22.09	1	19	3188	3206	GUGGGCUUGUGAUCCAAGU	ACUCGGAUGAAAAGCCCAC	Translation		1
miR-n17	CCG022558.3	3	20.238	1	21	3131	3151	CUUGGCUAUUGUAGAUAACCC	GGCUUGUUUACAAUAGCCAAA	Cleavage		1
miR-n17	CCG007021.1	3	23.582	1	20	6073	6092	CUUGGCUAUUGUAGAUAACC	GGUUAUCUGCAGUAGCUGAA	Cleavage		1
miR-n17	CCG027176.1	3	19.303	1	20	4360	4379	CUUGGCUAUUGUAGAUAACC	UGUUAUCUAUACUGGCCAAG	Translation		1
miR-n17	CCG015110.1	3	16.284	1	20	3981	4000	CUUGGCUAUUGUAGAUAACC	UGUUAUCUAUACUGGCCAAG	Translation		1
miR-n17	CCG001056.7	3	20.643	1	20	10746	10765	CUUGGCUAUUGUAGAUAACC	GCUUGUCUACAAUGGCUGAG	Cleavage		1
miR-n17	CCG010425.1	3	15.084	1	20	19388	19407	CUUGGCUAUUGUAGAUAACC	GAUUAUUUCCAAUAGCUAAG	Cleavage		1
miR-n18	CCG032014.1	3	15.406	1	21	25391	25411	GGAUUGUCGUCUGGUUCGAUG	UAUCGAAGCAGAUGACGAUUU	Cleavage		1
miR-n18	CCG032019.1	3	15.406	1	21	25391	25411	GGAUUGUCGUCUGGUUCGAUG	UAUCGAAGCAGAUGACGAUUU	Cleavage		1
miR-n18	CCG027717.1	3	18.989	1	20	573	592	GGAUUGUCGUCUGGUUCGAU	AUCGAACCACAUGACACUCC	Translation		1
miR-n18	CCG003704.1	3	13.395	1	20	2059	2078	GGAUUGUCGUCUGGUUCGAU	AUUGUACCAGAUCACAAUCC	Cleavage		1
miR-n18	CCG009056.1	3	11.975	1	20	2054	2073	GGAUUGUCGUCUGGUUCGAU	AUUGUACCAGAUCACAAUCC	Cleavage		1
miR-n19	CCG015745.1	2.5	22.192	1	21	5310	5330	UCAGCGCUGCAUUCAAUCAUG	CAUCAUCGAGUGCAGCGCUGA	Cleavage		1
miR-n19	CCG025200.1	3	15.634	1	21	7511	7531	UCAGCGCUGCAUUCAAUCAUG	UAUGGUAGAAAGCAGUGCUGA	Translation		1
miR-n19	CCG015615.2	3	16.986	1	21	3097	3117	UCAGCGCUGCAUUCAAUCAUG	UAUGAUUGAAUUCUGUGUUGA	Translation		1
miR-n20	CCG017092.1	2	19.931	1	20	149	168	CUCAAGAAAGCCGUGGGAGA	UCGUUCACGGCUUUCUUGAG	Cleavage		1
miR-n20	CCG011126.1	3	20.657	1	20	2576	2595	CUCAAGAAAGCCGUGGGAGA	UUUCUCAUGGCUUGCUUGAG	Cleavage		1
miR-n20	CCG001721.1	3	20.657	1	20	2531	2550	CUCAAGAAAGCCGUGGGAGA	UUUCUCAUGGCUUGCUUGAG	Cleavage		1
miR-n20	CCG004906.2	3	18.222	1	20	146	165	CUCAAGAAAGCCGUGGGAGA	UCGUUCACGGCUUUCUUGAA	Cleavage		1
miR-n20	CCG031810.1	3	13.794	1	20	1733	1752	CUCAAGAAAGCCGUGGGAGA	UCUUCCAUGACUUUCUUGAA	Translation		1
miR-n20	CCG002023.1	3	14.547	1	20	32	51	CUCAAGAAAGCCGUGGGAGA	UCUUUCAAGGUUUUCUUGGG	Cleavage		1
miR-n20	CCG032019.1	3	18.814	1	20	42946	42965	CUCAAGAAAGCCGUGGGAGA	UCUCCCAUGUCUUUCUUGGU	Translation		1
miR-n20	CCG032014.1	3	18.814	1	20	42947	42966	CUCAAGAAAGCCGUGGGAGA	UCUCCCAUGUCUUUCUUGGU	Translation		1
miR-n20	CCG030824.1	3	21.585	1	20	5014	5033	CUCAAGAAAGCCGUGGGAGA	UCUCUCAUGCAUUUCUUGAG	Translation		1
miR-n20	CCG032066.1	3	15.921	1	20	3025	3044	CUCAAGAAAGCCGUGGGAGA	UUUCCCACCUUUUUCUUGAG	Translation		1
miR-n21	CCG012416.1	2.5	14.145	1	21	6740	6760	UAUCCCUUUGGAUUCCUCCUU	AAGGAGGAAUCGAAAGGGAAA	Translation		1
miR-n21	CCG025329.1	3	22.651	1	20	3163	3182	UAUCCCUUUGGAUUCCUCCU	GGGAGGAAUCCGAGGGAAUA	Cleavage		1
miR-n21	CCG029581.4	3	15.52	1	21	1446	1466	UAUCCCUUUGGAUUCCUCCUU	AAGAGGGAAUCAAAAGGGAUG	Translation		2
miR-n21	CCG029581.4	3	16.762	1	21	4608	4628	UAUCCCUUUGGAUUCCUCCUU	AAGAGGGAAUCAAAAGGGAUG	Translation		2
miR-n21	CCG015707.1	3	21.932	1	20	7006	7025	UAUCCCUUUGGAUUCCUCCU	AGGAGGCAUCCAAAAGGAUG	Cleavage		1
miR-n21	CCG026303.1	3	17.677	1	20	1295	1314	UAUCCCUUUGGAUUCCUCCU	UGGAGGAAGCCAAAGGGAUU	Cleavage		1
miR-n21	CCG001363.1	3	20.893	1	20	2431	2450	UAUCCCUUUGGAUUCCUCCU	UGGAGGAAGUCAGAGGGAUA	Cleavage		1
miR-n21	CCG016811.1	3	22.94	1	21	361	381	UAUCCCUUUGGAUUCCUCCUU	GAGGAGCACUCCAAAGGGAUU	Cleavage		1
miR-n21	CCG026086.1	3	17.538	1	20	562	581	UAUCCCUUUGGAUUCCUCCU	AAGAGGAUUCCAAAGGGAUU	Cleavage		1
miR-n21	CCG016033.1	3	19.031	1	20	1287	1306	UAUCCCUUUGGAUUCCUCCU	AGCAGUAAUCCAUAGGGAUA	Cleavage		1
miR-n21	CCG005165.1	3	19.031	1	20	1287	1306	UAUCCCUUUGGAUUCCUCCU	AGCAGUAAUCCAUAGGGAUA	Cleavage		1
miR-n22	CCG019840.1	2	18.068	1	21	9398	9418	GUUCCUCCUAGCUUCUUCAGU	AUUGAAGAAGCUAGGAGAAAC	Cleavage		2
miR-n22	CCG019840.1	2	18.068	1	21	14240	14260	GUUCCUCCUAGCUUCUUCAGU	AUUGAAGAAGCUAGGAGAAAC	Cleavage		2
miR-n22	CCG012535.2	3	19.026	1	22	5345	5366	GUUCCUCCUAGCUUCUUCAGUG	UGCUGAAGAGGCUAGAAGGAAA	Cleavage		1
miR-n22	CCG027817.1	2	22.793	1	20	641	660	GUUCCUCCUAGCUUCUUCAG	CUGAAGAAGAUAGGAGGAAG	Translation		1
miR-n22	CCG030139.1	3	12.824	1	21	3032	3052	GUUCCUCCUAGCUUCUUCAGU	ACUGAAUAAGCUAGGAAGAAU	Cleavage		1
miR-n22	CCG031028.1	2.5	15.75	1	21	2367	2387	GUUCCUCCUAGCUUCUUCAGU	ACUGCAGAAGUUAUGAGGAAC	Cleavage		1
miR-n22	CCG022929.1	3	19.433	1	20	1152	1171	GUUCCUCCUAGCUUCUUCAG	UUGGAGGGGCUAGGAGGAAG	Cleavage		1
miR-n22	CCG008307.1	3	15.221	1	22	2939	2960	GUUCCUCCUAGCUUCUUCAGUG	UGCUGAAUAAGCUAGGAGAAGC	Cleavage		1
miR-n22	CCG002276.1	3	21.088	1	22	144	165	GUUCCUCCUAGCUUCUUCAGUG	UGCUGAAGAAGUUAAGAGGCAC	Cleavage		1
miR-n22	CCG023493.1	3	20.3	1	22	4509	4530	GUUCCUCCUAGCUUCUUCAGUG	CUUUGAAGAAGCUUGGAGCAAC	Translation		1
miR-n22	CCG020803.1	3	19.989	1	22	2402	2424	GUUCCUCC-UAGCUUCUUCAGUG	UAUUGAAGAACCUAUGGAGGAAC	Translation		1
miR-n22	CCG027088.1	3	10.225	1	21	69	90	GUUCCUC-CUAGCUUCUUCAGU	ACUGCAGAAGCUAGUGAGGAAC	Cleavage		1
miR-n22	CCG032565.3	3	20.029	1	20	3241	3260	GUUCCUCCUAGCUUCUUCAG	UUGAAGAAACUAGGAGCAAC	Cleavage		1
miR-n22	CCG028220.1	3	15.549	1	22	764	785	GUUCCUCCUAGCUUCUUCAGUG	UGCUGAAGAGCCUAAGAGGAAU	Cleavage		1
miR-n22	CCG001729.3	3	21.185	1	22	455	476	GUUCCUCCUAGCUUCUUCAGUG	UGCUGAUCAAGCUUGGAGGAAC	Translation		1
miR-n22	CCG030694.2	3	11.204	1	20	8582	8601	GUUCCUCCUAGCUUCUUCAG	UUGAAGAAGCAAUGAGGAAU	Translation		1
miR-n22	CCG005120.1	3	20.927	1	21	2561	2581	GUUCCUCCUAGCUUCUUCAGU	GCUGAAGAUGCAAUGAGGAAC	Translation		1
miR-n22	CCG010939.1	3	18.228	1	22	1577	1598	GUUCCUCCUAGCUUCUUCAGUG	CUCUGGAAAAGUCAGGAGGAAC	Translation		1
miR-n22	CCG030717.1	3	20.596	1	21	5418	5438	GUUCCUCCUAGCUUCUUCAGU	GCUGAAGAUGCAAUGAGGAAC	Translation		1
miR-n23	CCG021696.1	2.5	15.276	1	21	6851	6871	GUUCCUCUGAGCACUUCAACG	UGUUGAAGUUUUCAGAGGAAA	Cleavage		1
miR-n23	CCG021698.1	2.5	17.147	1	21	4499	4519	GUUCCUCUGAGCACUUCAACG	UGUUGAAGUUUUCAGAGGAAA	Cleavage		1
miR-n23	CCG029456.1	3	22.905	1	20	87	106	GUUCCUCUGAGCACUUCAAC	AUUGAAGUGUUCAGAGAAAC	Cleavage		1
miR-n23	CCG021697.2	3	19.489	1	21	5901	5921	GUUCCUCUGAGCACUUCAACG	UGUUGAGGUUUUCAGAGGAAA	Cleavage		1
miR-n23	CCG018566.1	3	13.586	1	21	15088	15108	GUUCCUCUGAGCACUUCAACG	UGUUGAAGGGCUCACAGGAAU	Cleavage		1
miR-n23	CCG032627.1	3	16.572	1	21	2068	2088	GUUCCUCUGAGCACUUCAACG	CGUUGAAGAGAUUGGAGGAAC	Translation		1
miR-n23	CCG019897.1	3	21.613	1	20	6692	6711	GUUCCUCUGAGCACUUCAAC	GUUGAAGAGCUCAGAGAAGC	Cleavage		1
miR-n23	CCG020431.1	3	23.981	1	20	2675	2694	GUUCCUCUGAGCACUUCAAC	GUUGGAGUGUACUGAGGAAC	Translation		1
miR-n23	CCG004665.1	3	14.938	1	20	756	775	GUUCCUCUGAGCACUUCAAC	GUGGAAGUGUUAAGAGGAAU	Translation		1
miR-n23	CCG033199.1	3	23.449	1	20	263	282	GUUCCUCUGAGCACUUCAAC	GUGGAUGUUCUCAGAGGAAC	Cleavage		1
miR-n24	CCG012541.1	3	15.209	1	20	746	765	CUCCCCCUCAAGGGCUUCCU	UGGAAGCCUUUGAGGGAGAG	Cleavage		1
miR-n24	CCG031654.1	3	21.712	1	20	20980	20999	CUCCCCCUCAAGGGCUUCCU	UGGAAGCUUUUCAGGGGGAG	Translation		1
miR-n25	CCG017221.2	3	23.377	1	20	3902	3921	UCGGACCAGGCUUCAUUCCU	GGGAAUGGCGCCUGGUUUGA	Cleavage		1
miR-n26	CCG027570.1	3	18.854	1	20	304	323	AGUUUGUUCGUGGAACUGAU	AUCGGUUUCACGGACGAGUU	Cleavage		1
miR-n26	CCG019726.1	3	16.899	1	21	1481	1501	AGUUUGUUCGUGGAACUGAUG	CAAUACUUCCACGAACAAGCU	Cleavage		1
miR-n26	CCG016373.1	3	14.241	1	21	5179	5199	AGUUUGUUCGUGGAACUGAUG	UAGUAGUUUCAUGAACAAAUU	Cleavage		1
miR-n26	CCG022114.1	3	17.307	1	20	167	186	AGUUUGUUCGUGGAACUGAU	CUCAGUUCCGCAAACAAGCU	Translation		1
miR-n26	CCG023981.1	3	13.445	1	20	1095	1114	AGUUUGUUCGUGGAACUGAU	AUUAGCUCUACGAGUAAACU	Cleavage		1
miR-n26	CCG012300.1	3	19.493	1	20	4039	4058	AGUUUGUUCGUGGAACUGAU	AUCAGCCUCACGAACAAAUU	Cleavage		1
miR-n26	CCG008049.2	3	13.841	1	20	27772	27791	AGUUUGUUCGUGGAACUGAU	AUCAUUUUCAGGAGCAAACU	Translation		1
miR-n27	CCG023264.1	3	20.419	1	21	1706	1726	UCGAGAUCUGUUCAAUAGUAC	GUACUAUUGAGCAGGUUUCCA	Cleavage		1
miR-n27	CCG011576.1	2.5	12.552	1	20	6967	6986	UCGAGAUCUGUUCAAUAGUA	UGCUGUUGUACAGAUCUUGA	Cleavage		1
miR-n27	CCG010875.2	3	13.024	1	20	3861	3880	UCGAGAUCUGUUCAAUAGUA	UGCUCUUGAACAGAUCUUGU	Cleavage		1
miR-n27	CCG009580.1	3	17.938	1	20	2946	2965	UCGAGAUCUGUUCAAUAGUA	UACUGUUAAACAGGUCUCGC	Cleavage		1
miR-n27	CCG029747.1	3	19.39	1	20	1256	1275	UCGAGAUCUGUUCAAUAGUA	UACUGUUGAACAAAUUUUGG	Cleavage		1
miR-n27	CCG022853.2	3	18.366	1	21	3318	3337	UCGAGAUCUGUUCAAUAGUAC	GUGCUAU-GAACAGAUCUUGA	Cleavage		1
miR-n27	CCG008461.1	3	15.026	1	20	5831	5850	UCGAGAUCUGUUCAAUAGUA	UACUAUUAAAAGGAUCUUGA	Translation		1
miR-n28	CCG020699.1	3	10.903	1	20	1815	1834	UAUUGGCCUGGUUCACUCAG	AUGAGUGGACUAAGCCAAUA	Cleavage		1
miR-n28	CCG010148.2	3	12.796	1	20	9739	9758	UAUUGGCCUGGUUCACUCAG	CUGAGUCCACUAGGUCAAUA	Cleavage		1
miR-n28	CCG022506.1	3	17.904	1	20	164	183	UAUUGGCCUGGUUCACUCAG	CUGAGUCCACCGGGUCAAUA	Cleavage		1
miR-n29	CCG013992.1	1	21.207	1	20	563	582	AGGUGCAGGUGCUAGUGCAG	CUGCACCAGCACCUGCACCU	Cleavage		1
miR-n29	CCG021100.1	2.5	18.788	1	21	1320	1340	AGGUGCAGGUGCUAGUGCAGG	CCUUCACUAGCACCUGCACAU	Cleavage		1
miR-n29	CCG006774.1	2	19.363	1	21	3569	3589	AGGUGCAGGUGCUAGUGCAGG	CCUGCACCUGCACCUGCACCU	Cleavage		1
miR-n29	CCG020739.1	3	9.413	1	21	964	984	AGGUGCAGGUGCUAGUGCAGG	CCUUCAUUAGCACCUCCACCU	Cleavage		1
miR-n29	CCG027200.1	3	21.418	1	21	1065	1085	AGGUGCAGGUGCUAGUGCAGG	CCUGCACUACUACCUGAACCU	Cleavage		1
miR-n29	CCG002243.1	2.5	11.244	1	21	937	957	AGGUGCAGGUGCUAGUGCAGG	UUUGCACUAGCACAUGCAUUU	Cleavage		1
miR-n29	CCG013132.3	2.5	11.607	1	21	9769	9789	AGGUGCAGGUGCUAGUGCAGG	UCUGCACUUGUAUUUGCACCU	Cleavage		1
miR-n29	CCG033523.1	2.5	14.983	1	21	2148	2168	AGGUGCAGGUGCUAGUGCAGG	UUUGCUCCAGCACCUGCACCU	Cleavage		1
miR-n29	CCG002438.2	3	15.554	1	21	2162	2182	AGGUGCAGGUGCUAGUGCAGG	CGUGUACUAGAACUUGCACCU	Translation		1
miR-n29	CCG010199.1	3	17.739	1	21	3167	3187	AGGUGCAGGUGCUAGUGCAGG	CCUGCUUCAGCACCUGUACCU	Cleavage		1
miR-n29	CCG001626.1	3	12.198	1	20	692	711	AGGUGCAGGUGCUAGUGCAG	UUGCGCUAGAGCUUGCACCU	Translation		1
miR-n29	CCG003818.1	3	20.024	1	20	612	631	AGGUGCAGGUGCUAGUGCAG	CUGCACAAGCACCUGGGCCU	Cleavage		1
miR-n29	CCG000288.1	3	20.171	1	20	3524	3543	AGGUGCAGGUGCUAGUGCAG	CUGUAUUAGCUUCUGCAUCU	Translation		1
miR-n29	CCG020324.1	3	16.35	1	20	885	904	AGGUGCAGGUGCUAGUGCAG	AUGCAGUAGCAGCUGCACCU	Translation		1
miR-n29	CCG006017.1	3	22.505	1	20	1557	1576	AGGUGCAGGUGCUAGUGCAG	AUGCUCUAGCAGCUGCACCU	Translation		1
miR-n29	CCG027683.1	3	22.337	1	20	1557	1576	AGGUGCAGGUGCUAGUGCAG	AUGCUCUAGCAGCUGCACCU	Translation		1
miR-n29	CCG013659.1	3	17.461	1	20	560	579	AGGUGCAGGUGCUAGUGCAG	CAGCACCAGCUCCUGCACCU	Translation		1
miR-n29	CCG013976.1	3	10.933	1	20	2455	2474	AGGUGCAGGUGCUAGUGCAG	CUCAACUAUCACCUGCACCU	Cleavage		1
miR-n30	CCG019600.1	3	21.464	1	20	241	260	UAAUGCUGUCUGGUUCGAGA	AGUCGGACCAGACAGCAUUG	Cleavage		1
miR-n30	CCG016991.4	2.5	20.242	1	20	3654	3673	UAAUGCUGUCUGGUUCGAGA	UAUUGAACCAUACAGCAUUA	Translation		1
miR-n30	CCG004196.1	3	15.839	1	20	1622	1641	UAAUGCUGUCUGGUUCGAGA	UUUUAAACCAGAGAGCAUUA	Cleavage		1
miR-n31	CCG023325.1	1.5	16.393	1	21	3398	3418	UUGACAGAAGAGAGUGAGCAC	GUGCUCGCUCUCUUCUGUCAU	Cleavage		1
miR-n31	CCG018180.1	1	16.95	1	21	1796	1816	UUGACAGAAGAGAGUGAGCAC	GUGCUCUCUCUCUUCUGUCAA	Cleavage		1
miR-n31	CCG009698.1	1	17.282	1	21	1798	1818	UUGACAGAAGAGAGUGAGCAC	GUGCUCUCUCUCUUCUGUCAA	Cleavage		1
miR-n31	CCG001407.1	1	18.521	1	21	3098	3118	UUGACAGAAGAGAGUGAGCAC	GUGCUCUCUCUCUUCUGUCAA	Cleavage		1
miR-n31	CCG011910.1	1	20.057	1	21	4050	4070	UUGACAGAAGAGAGUGAGCAC	GUGCUCUCUCUCUUCUGUCAA	Cleavage		1
miR-n31	CCG020346.1	1	21.619	1	21	4101	4121	UUGACAGAAGAGAGUGAGCAC	GUGCUCUCUCUCUUCUGUCAA	Cleavage		1
miR-n31	CCG031514.1	1	13.999	1	21	4022	4042	UUGACAGAAGAGAGUGAGCAC	GUGCUCUCUCUCUUCUGUCAA	Cleavage		1
miR-n31	CCG025326.1	1.5	18.485	1	21	2314	2334	UUGACAGAAGAGAGUGAGCAC	GUGCUCUCUCUCUUCUGUCAG	Cleavage		1
miR-n31	CCG000434.1	1.5	21.921	1	21	2329	2349	UUGACAGAAGAGAGUGAGCAC	GUGCUCUCUCUCUUCUGUCAG	Cleavage		1
miR-n31	CCG031541.1	2	12.526	1	21	1701	1721	UUGACAGAAGAGAGUGAGCAC	GUGCUCUCUCUCUUCUGUCAU	Cleavage		1
miR-n31	CCG020722.1	2	13.471	1	21	1868	1888	UUGACAGAAGAGAGUGAGCAC	GUGCUCUCUCUCUUCUGUCAU	Cleavage		1
miR-n31	CCG012473.1	2	12.961	1	21	2182	2202	UUGACAGAAGAGAGUGAGCAC	GUGCUCUCUCUCUUCUGUCAU	Cleavage		1
miR-n31	CCG027912.1	2	17.751	1	21	2153	2173	UUGACAGAAGAGAGUGAGCAC	GUGCUCUCUCUCUUCUGUCAU	Cleavage		1
miR-n31	CCG010481.1	2	15.983	1	21	2369	2389	UUGACAGAAGAGAGUGAGCAC	GUGCUCUCUCUCUUCUGUCAU	Cleavage		1
miR-n31	CCG003784.1	2.5	18.783	1	21	1316	1336	UUGACAGAAGAGAGUGAGCAC	GUGCCUGCUUUCUUCUGUCAA	Cleavage		1
miR-n31	CCG018892.1	2.5	16.041	1	20	6258	6277	UUGACAGAAGAGAGUGAGCA	AGCUUGCUUUCUUCUGUCAA	Cleavage		1
miR-n31	CCG027098.2	2.5	11.207	1	20	3213	3232	UUGACAGAAGAGAGUGAGCA	UGUUCAUUUUUUUUUGUCAA	Cleavage		1
miR-n31	CCG030410.1	3	12.844	1	21	3458	3478	UUGACAGAAGAGAGUGAGCAC	GUUCUCAUUCUUUUUUGUUAA	Cleavage		1
miR-n31	CCG000525.1	2.5	15.948	1	20	274	293	UUGACAGAAGAGAGUGAGCA	UGCACACUCUCUUCUGUUAC	Cleavage		1
miR-n31	CCG033308.1	3	18.452	1	21	2191	2211	UUGACAGAAGAGAGUGAGCAC	GCGCUCUCUCUCUUCUGUCAU	Cleavage		1
miR-n31	CCG026787.1	3	15.771	1	20	1139	1158	UUGACAGAAGAGAGUGAGCA	UGUUCAUUUUCUUUUGUUGA	Cleavage		1
miR-n31	CCG000710.1	2.5	17.53	1	20	1291	1310	UUGACAGAAGAGAGUGAGCA	UGCCUGCUUUCUUCUGUCAA	Cleavage		1
miR-n31	CCG017182.2	2.5	11.403	1	20	4797	4816	UUGACAGAAGAGAGUGAGCA	UGCUUCCUCUCUUUUGUUAA	Cleavage		1
miR-n31	CCG012923.2	3	9.45	1	20	448	467	UUGACAGAAGAGAGUGAGCA	UGCUUCUUCUUUUUUGUCAA	Cleavage		1
miR-n31	CCG015597.1	3	16.804	1	20	3660	3679	UUGACAGAAGAGAGUGAGCA	UGUUUGCUGUCUUUUGUCAA	Cleavage		1
miR-n31	CCG018020.1	3	10.297	1	20	2269	2288	UUGACAGAAGAGAGUGAGCA	UGCUAACUCUCUUCUUUUAA	Cleavage		1
miR-n31	CCG006980.1	3	16.829	1	20	6387	6406	UUGACAGAAGAGAGUGAGCA	UGUUUAGUUUUUUCUGUCAA	Cleavage		1
miR-n31	CCG030640.1	3	15.551	1	20	98	117	UUGACAGAAGAGAGUGAGCA	UGCUCUCUUGUUUCUGUCAA	Translation		1
miR-n31	CCG023987.1	2.5	8.177	1	19	7068	7087	UUGACAGA-AGAGAGUGAGC	GUUCACUCUCUAUCUGUCAA	Translation		1
miR-n31	CCG025012.2	3	13.874	1	20	754	773	UUGACAGAAGAGAGUGAGCA	UAUUCACUCUAUUUUGUCAA	Translation		1
miR-n31	CCG004205.1	3	15.437	1	20	4144	4163	UUGACAGAAGAGAGUGAGCA	UUUUCCCUCUCUUCUGUUAA	Cleavage		1
miR-n32	CCG013000.1	3	13.772	1	20	6541	6560	CUCGGACCAGGCUUCAUUCC	GGAAAGAAAUCUGGUCUGAG	Cleavage		1
miR-n32	CCG004899.1	3	17.105	1	20	1120	1139	CUCGGACCAGGCUUCAUUCC	GGAAUCAAGUUUCGUCCGAG	Cleavage		1
miR-n33	CCG018448.2	2	12.537	1	21	812	832	UUUCGGGAAGUGAAAUUUGGA	UCUAAAUUUCAUUUCCUGAGA	Cleavage		1
miR-n33	CCG032506.1	2	12.577	1	21	3523	3543	UUUCGGGAAGUGAAAUUUGGA	UCCAAAUUUCAUAUCCUGAAA	Translation		1
miR-n33	CCG022766.1	2	7.387	1	20	2049	2068	UUUCGGGAAGUGAAAUUUGG	ACAAAUUUCACUUCCUGAAG	Cleavage		1
miR-n33	CCG021257.1	2.5	16.228	1	21	16	36	UUUCGGGAAGUGAAAUUUGGA	UCCAAAUUUCACCUCCUGGGA	Translation		1
miR-n33	CCG011273.1	2.5	9.414	1	21	1500	1520	UUUCGGGAAGUGAAAUUUGGA	UUCAUAUUUCACUUCUCGAGA	Cleavage		1
miR-n33	CCG028635.1	2	11.141	1	20	4530	4549	UUUCGGGAAGUGAAAUUUGG	UUAAAUUUUACUUUCCGAAA	Cleavage		1
miR-n33	CCG014307.4	1.5	7.029	1	20	130	149	UUUCGGGAAGUGAAAUUUGG	CCAAGUUUCUCUUCCCGAAA	Translation		1
miR-n33	CCG003359.1	2.5	18.442	1	21	841	861	UUUCGGGAAGUGAAAUUUGGA	UCCAGAUUCCACUUCCUGGAA	Cleavage		1
miR-n33	CCG019828.2	2.5	9.355	1	20	125	144	UUUCGGGAAGUGAAAUUUGG	ACAAAUUUCACUUUUUGAAA	Cleavage		1
miR-n33	CCG006960.1	2.5	10.55	1	20	990	1009	UUUCGGGAAGUGAAAUUUGG	ACAAAUUUCACUGCCUGAAA	Cleavage		1
miR-n33	CCG030298.1	3	18.847	1	21	53	73	UUUCGGGAAGUGAAAUUUGGA	UCUCAAUUUCAUUUCUUGAAA	Cleavage		1
miR-n33	CCG003138.1	2.5	9.854	1	20	11635	11654	UUUCGGGAAGUGAAAUUUGG	UUAGAUUUCACUUCCUGAGA	Cleavage		1
miR-n33	CCG032080.1	2.5	9.423	1	20	1894	1913	UUUCGGGAAGUGAAAUUUGG	CCAAAUUUUUCUUUCUGAAA	Translation		1
miR-n33	CCG013407.1	3	15.719	1	21	164	184	UUUCGGGAAGUGAAAUUUGGA	UCCAAAUUUCAGCUCUUGAAA	Translation		1
miR-n33	CCG029209.1	3	22.275	1	21	1493	1513	UUUCGGGAAGUGAAAUUUGGA	UACAAAUUUCACCUCCCGAGG	Translation		1
miR-n33	CCG029210.1	3	21.515	1	21	1493	1513	UUUCGGGAAGUGAAAUUUGGA	UACAAAUUUCACCUCCCGAGG	Translation		1
miR-n33	CCG021799.1	3	13.78	1	21	1160	1180	UUUCGGGAAGUGAAAUUUGGA	UCCUGAUUUCUCUUCUCGAAA	Translation		1
miR-n33	CCG007244.1	3	9.899	1	21	4866	4886	UUUCGGGAAGUGAAAUUUGGA	UUGAAAUUUCUCUUCCUGAAA	Translation		1
miR-n33	CCG029818.3	3	15.063	1	21	2661	2681	UUUCGGGAAGUGAAAUUUGGA	UCCAUAUUUCAUUGUCCGAAA	Cleavage		1
miR-n33	CCG032812.1	3	20.94	1	20	3099	3118	UUUCGGGAAGUGAAAUUUGG	CCAGAGUUCACUUUCCGAAC	Cleavage		1
miR-n33	CCG001367.1	2.5	17.408	1	20	3406	3425	UUUCGGGAAGUGAAAUUUGG	CCAAAUUCCUCUUCCUGAAA	Translation		1
miR-n33	CCG032298.1	3	16.837	1	20	3943	3962	UUUCGGGAAGUGAAAUUUGG	CCAAAUCUUAUUUUCCGGAA	Cleavage		1
miR-n33	CCG022899.1	3	10.228	1	20	1674	1693	UUUCGGGAAGUGAAAUUUGG	CUUAAUUUCACUUUCUGAAG	Cleavage		1
miR-n33	CCG005721.1	3	17.948	1	20	2523	2542	UUUCGGGAAGUGAAAUUUGG	UCAGAUUUAUCUUCCCGAAA	Translation		1
miR-n34	CCG018979.1	3	21.456	1	21	3951	3971	GGUCAUGCUCUGACAGCCUCA	UGAGAUUGUCAAAGCAUGAUC	Translation		1
miR-n34	CCG015905.1	2.5	19.823	1	20	10399	10418	GGUCAUGCUCUGACAGCCUC	GUGGUUGUCAGAACAUGACC	Cleavage		1
miR-n35	CCG017668.1	3	13.276	1	24	7348	7371	UGAGAUCUUUUGAAUUAUAUCAUU	GAUGAUCUAAUUUAAAAGCUCUCA	Cleavage		1
miR-n35	CCG016936.1	3	10.077	1	22	3979	4000	UGAGAUCUUUUGAAUUAUAUCA	UGAUAUAAUUUAAAAUAUUUUA	Cleavage		1
miR-n35	CCG011937.1	3	11.512	1	24	4489	4512	UGAGAUCUUUUGAAUUAUAUCAUU	AAAGAAAUGGUUCAGAAGGUCUCA	Cleavage		1
miR-n35	CCG034142.1	3	11.512	1	24	4548	4571	UGAGAUCUUUUGAAUUAUAUCAUU	AAAGAAAUGGUUCAGAAGGUCUCA	Cleavage		1
miR-n35	CCG002736.1	3	11.639	1	24	16041	16064	UGAGAUCUUUUGAAUUAUAUCAUU	AAUUAUAUAAUUCUAGAGACCUCA	Translation		1
miR-n35	CCG011965.3	2.5	21.009	1	20	5539	5558	UGAGAUCUUUUGAAUUAUAU	UUAUAGUUCAAAAGAUUUUA	Cleavage		1
miR-n35	CCG024239.1	2.5	19.527	1	20	13089	13108	UGAGAUCUUUUGAAUUAUAU	UUAUAGUUCAAAAGAUUUUA	Cleavage		1
miR-n35	CCG011255.1	3	15.512	1	20	1133	1152	UGAGAUCUUUUGAAUUAUAU	UUAUAAUUCAAAGGAUUUCU	Cleavage		1
miR-n35	CCG017024.1	2	7.345	1	20	3134	3153	UGAGAUCUUUUGAAUUAUAU	AUAUAAUAUAAAAGAUUUCA	Cleavage		1
miR-n35	CCG009602.1	3	7.887	1	21	6080	6100	UGAGAUCUUUUGAAUUAUAUC	GAUUUAAUUUAAAAAAUCUCA	Cleavage		1
miR-n35	CCG007199.1	3	15.575	1	23	1720	1742	UGAGAUCUUUUGAAUUAUAUCAU	AUAAUCUAAUUCACAAGAUCUUG	Translation		1
miR-n35	CCG016699.1	2.5	8.835	1	24	2380	2405	UGAGAUCUUUUGAA-UUAUA-UCAUU	GAUGAAUAUAAAUUCAAAAGAUUUCA	Cleavage		1
miR-n35	CCG018499.5	2.5	17.533	1	20	7506	7525	UGAGAUCUUUUGAAUUAUAU	AUAAGAUUCAAAAGAUUUUA	Cleavage		1
miR-n35	CCG024038.1	3	12.757	1	23	5688	5710	UGAGAUCUUUUGAAUUAUAUCAU	GUCAUGUGGUUCAACAGAUCUUA	Translation		1
miR-n35	CCG006926.1	3	17.546	1	24	1040	1063	UGAGAUCUUUUGAAUUAUAUCAUU	ACUCAUAUACUUUAAAAGGUUUUA	Cleavage		1
miR-n35	CCG003661.1	3	13.404	1	20	3986	4005	UGAGAUCUUUUGAAUUAUAU	AUAUAAUUCAAAAUAUCACA	Cleavage		1
miR-n35	CCG021012.1	2.5	10.673	1	20	9128	9147	UGAGAUCUUUUGAAUUAUAU	AUAUGAUUAAAAGGAUCUUA	Cleavage		1
miR-n35	CCG023141.2	2.5	11.632	1	24	2549	2574	UGAGAUCUUUUGAA-UUAUA-UCAUU	GAUGAAUAUAAAUUCAAAAGAUUUCA	Cleavage		1
miR-n35	CCG031618.1	3	17.905	1	20	194	213	UGAGAUCUUUUGAAUUAUAU	AUAUAGGUCAAAAGAUCCCA	Cleavage		1
miR-n36	CCG031616.1	3	20.878	1	21	403	423	AUUGAUGGUAGAAUUACUUGG	CCAGGUGGUUCUAUCAUUGAU	Cleavage		1
miR-n36	CCG016214.1	2.5	14.764	1	21	4019	4039	AUUGAUGGUAGAAUUACUUGG	UCAAGUAAUUCUAUUUUCAAU	Cleavage		1
miR-n36	CCG001834.1	2	17.844	1	21	899	919	AUUGAUGGUAGAAUUACUUGG	UCGGGUAAUUCUAACAUCAAU	Cleavage		1
miR-n36	CCG014151.1	2.5	12.458	1	21	4358	4378	AUUGAUGGUAGAAUUACUUGG	UCAAGUAUUUUUACCAUCAAC	Cleavage		1
miR-n36	CCG002976.1	2	13.751	1	20	2464	2483	AUUGAUGGUAGAAUUACUUG	UAAGUAAUUCUAAUAUCAAU	Cleavage		1
miR-n36	CCG016282.1	3	15.8	1	21	1178	1198	AUUGAUGGUAGAAUUACUUGG	CUAAGUAAUCUUAUCAUCAGU	Cleavage		1
miR-n36	CCG009046.1	2.5	12.715	1	21	4165	4185	AUUGAUGGUAGAAUUACUUGG	UCAAGUAUUUUUACCAUCAAC	Cleavage		1
miR-n36	CCG018477.1	2.5	20.909	1	21	1027	1047	AUUGAUGGUAGAAUUACUUGG	CCAAGUAGGUCUUCCAUCAAU	Translation		1
miR-n36	CCG014147.1	2.5	14.873	1	21	2701	2721	AUUGAUGGUAGAAUUACUUGG	UCAAGUAUUUUUACCAUCAAC	Cleavage		1
miR-n36	CCG026231.1	3	14.41	1	21	9335	9355	AUUGAUGGUAGAAUUACUUGG	UCAAGUGAUUUUACCAACGAU	Cleavage		1
miR-n36	CCG028583.1	3	13.199	1	20	4577	4596	AUUGAUGGUAGAAUUACUUG	AGAGUAAUUUUAUCAUUAAU	Cleavage		1
miR-n36	CCG013922.3	2.5	14.947	1	20	869	888	AUUGAUGGUAGAAUUACUUG	CAGGAGAUUCUGCCAUCAAU	Cleavage		1
miR-n36	CCG033886.1	2.5	14.78	1	20	881	900	AUUGAUGGUAGAAUUACUUG	CAGGAGAUUCUGCCAUCAAU	Cleavage		1
miR-n36	CCG012190.1	3	13.236	1	20	989	1008	AUUGAUGGUAGAAUUACUUG	CAAGUAAUUAUACUAUUAAA	Translation		1
miR-n36	CCG009744.2	3	19.34	1	21	757	777	AUUGAUGGUAGAAUUACUUGG	UCAAGUAAUUCCAUGAUCAAU	Translation		1
miR-n36	CCG012713.2	3	20.315	1	21	887	907	AUUGAUGGUAGAAUUACUUGG	CCAAGAGAUUUUAACAUCAAU	Cleavage		1
miR-n36	CCG007821.1	3	14.238	1	20	5231	5250	AUUGAUGGUAGAAUUACUUG	GAAGUAAUACUAUCAUUAAU	Cleavage		1
miR-n36	CCG009721.1	3	12.298	1	21	1794	1814	AUUGAUGGUAGAAUUACUUGG	UCAAGGAAUUCAACCAUCAAA	Translation		1
miR-n36	CCG023193.1	3	9.368	1	20	915	934	AUUGAUGGUAGAAUUACUUG	UAAAUAGUUUUAUCAUCAAU	Cleavage		1
miR-n36	CCG032428.1	3	11.144	1	20	2175	2194	AUUGAUGGUAGAAUUACUUG	CAAAUGAUUCUGCCAUUGAU	Cleavage		1
miR-n36	CCG007714.1	3	16.714	1	20	2902	2921	AUUGAUGGUAGAAUUACUUG	CAAGUAAUUGUGUUAUUAAU	Translation		1
miR-n36	CCG027178.1	3	18.585	1	20	905	924	AUUGAUGGUAGAAUUACUUG	UAAAUAAUUCUGCUGUCAAU	Cleavage		1
miR-n36	CCG033704.1	3	15.693	1	20	686	705	AUUGAUGGUAGAAUUACUUG	UAAUUAAUUUUAUUAUCAAU	Cleavage		1
miR-n36	CCG002308.1	3	8.286	1	20	20777	20796	AUUGAUGGUAGAAUUACUUG	AAAGUAAUACUGCUAUCAAU	Cleavage		1
miR-n36	CCG018715.1	3	14.185	1	20	7860	7879	AUUGAUGGUAGAAUUACUUG	CAGGUAAUGCUGCCAUUGAU	Cleavage		1
miR-n36	CCG002448.1	3	14.972	1	20	935	954	AUUGAUGGUAGAAUUACUUG	UAAUUAAUUUUAUUAUCAAU	Cleavage		1
miR-n36	CCG015241.1	3	15.485	1	21	3219	3239	AUUGAUGGUAGAAUUACUUGG	UCAAGUAGUGCCGCCAUCAAU	Translation		1
miR-n36	CCG004104.1	3	10.784	1	21	3561	3581	AUUGAUGGUAGAAUUACUUGG	UCAAUUAAUGCUAUUAUCAAU	Cleavage		1
miR-n36	CCG030917.1	3	10.6	1	20	10963	10982	AUUGAUGGUAGAAUUACUUG	AAAGUUAUUCUUCCAUCAAU	Translation		1
miR-n36	CCG002728.1	3	5.65	1	21	1007	1026	AUUGAUGGUAGAAUUACUUGG	CCAAUUAAUUC-ACCAUCAAU	Translation		1
miR-n36	CCG014197.1	3	13.048	1	20	4359	4378	AUUGAUGGUAGAAUUACUUG	CAGAUCAUUCUACUAUCAAU	Cleavage		1
miR-n36	CCG016434.3	3	5.23	1	21	1539	1558	AUUGAUGGUAGAAUUACUUGG	CCAAUUAAUUC-ACCAUCAAU	Translation		1
miR-n36	CCG007683.1	3	13.048	1	20	10724	10743	AUUGAUGGUAGAAUUACUUG	CAGAUCAUUCUACUAUCAAU	Cleavage		1
miR-n37	CCG014860.1	1.5	12.802	1	20	6882	6901	AUAAAGUGGGCAGUAGAGAG	CUCUCUGCUGCCUGCUUUAU	Cleavage		1
miR-n37	CCG022390.1	2	12.599	1	20	292	311	AUAAAGUGGGCAGUAGAGAG	CUCUUUAUUGCUCAUUUUAU	Cleavage		1
miR-n37	CCG017974.1	2	13.621	1	20	97	116	AUAAAGUGGGCAGUAGAGAG	CUCUCUGCUGGCUACUUUAU	Translation		1
miR-n37	CCG023817.1	3	7.7	1	21	6976	6996	AUAAAGUGGGCAGUAGAGAGU	ACUAUUUAUUGCUUACUUUAU	Cleavage		1
miR-n37	CCG024007.1	3	14.473	1	20	3855	3874	AUAAAGUGGGCAGUAGAGAG	UUUUCUACUGUUCACUUUAA	Cleavage		1
miR-n37	CCG003299.1	3	14.213	1	21	10674	10694	AUAAAGUGGGCAGUAGAGAGU	ACUUGCUAUUGCUCAUUUUAU	Cleavage		1
miR-n37	CCG018815.1	2.5	19.747	1	20	3287	3306	AUAAAGUGGGCAGUAGAGAG	CUCUCUCUUGUCCAUUUUAU	Cleavage		1
miR-n37	CCG010882.1	2.5	6.25	1	20	2431	2450	AUAAAGUGGGCAGUAGAGAG	CACUCUACUGUCUACUUUGU	Cleavage		1
miR-n37	CCG013308.1	3	17.184	1	21	368	388	AUAAAGUGGGCAGUAGAGAGU	GCUCUCUACUCCUUGCUUUGU	Translation		1
miR-n37	CCG033741.2	3	15.285	1	20	577	596	AUAAAGUGGGCAGUAGAGAG	CUUUCUACUGCUGGUUUUAU	Cleavage		1
miR-n37	CCG032970.1	3	17.184	1	21	368	388	AUAAAGUGGGCAGUAGAGAGU	GCUCUCUACUCCUUGCUUUGU	Translation		1
miR-n37	CCG028632.1	3	14.368	1	21	5002	5022	AUAAAGUGGGCAGUAGAGAGU	GCUCUCUAAUGCUCACUGUAU	Cleavage		1
miR-n37	CCG022658.1	3	10.363	1	20	189	208	AUAAAGUGGGCAGUAGAGAG	CUCUUUGUUUUCCACUUUAU	Translation		1
miR-n37	CCG022138.1	3	14.051	1	20	2274	2293	AUAAAGUGGGCAGUAGAGAG	GUUUUUACUCCCCACUUUAU	Translation		1
miR-n37	CCG004825.1	3	16.37	1	20	666	685	AUAAAGUGGGCAGUAGAGAG	UUUUCUUUUGCUCACUUUAU	Cleavage		1
miR-n37	CCG028224.1	3	18.754	1	20	3473	3492	AUAAAGUGGGCAGUAGAGAG	CUUCCUGCUGUCCAUUUUAU	Cleavage		1
miR-n37	CCG007454.1	3	22.928	1	21	23625	23645	AUAAAGUGGGCAGUAGAGAGU	GCUCUCCAUUGCUUACUUUGU	Cleavage		1
miR-n37	CCG015948.1	3	15.958	1	20	4373	4392	AUAAAGUGGGCAGUAGAGAG	CUUUUUAUUAUCCACUUUAU	Translation		1
miR-n37	CCG005204.1	3	17.607	1	20	3286	3305	AUAAAGUGGGCAGUAGAGAG	CUUUCUGCUGCCAAUUUUGU	Cleavage		1
miR-n37	CCG033743.1	3	15.883	1	20	5430	5449	AUAAAGUGGGCAGUAGAGAG	CUUUCUACUGCUGGUUUUAU	Cleavage		1
miR-n37	CCG013402.1	2.5	20.288	1	20	1072	1091	AUAAAGUGGGCAGUAGAGAG	CUCUCUCCUUCUCACUUUAU	Translation		1
miR-n37	CCG031537.1	3	12.715	1	20	5175	5194	AUAAAGUGGGCAGUAGAGAG	UUUUCCAUUGCCCACUUUGU	Cleavage		1
miR-n37	CCG021227.1	3	13.064	1	20	10521	10540	AUAAAGUGGGCAGUAGAGAG	CUUUCUGUUGCACAUUUUAU	Translation		1
miR-n37	CCG001457.2	3	6.159	1	20	23214	23233	AUAAAGUGGGCAGUAGAGAG	CUCUCUCUUGCCCACUUAAU	Cleavage		1
miR-n37	CCG027586.1	3	11.912	1	20	57	76	AUAAAGUGGGCAGUAGAGAG	CCUUCUUCUGCCCAUUUUAU	Cleavage		1
miR-n37	CCG017873.1	3	17.23	1	20	2444	2463	AUAAAGUGGGCAGUAGAGAG	CUCUUCACUGACCAUUUUAU	Translation		1
miR-n38	CCG016991.4	3	10.952	1	20	5094	5113	CAACCCUUCCAGAUAUUGGU	AUUAGUAUCUGGAAUGGUUG	Cleavage		1
miR-n38	CCG033461.1	3	23.281	1	21	2134	2154	CAACCCUUCCAGAUAUUGGUG	UACCAAUAUUUGCAAGGCUUG	Translation		1
miR-n38	CCG033462.1	3	23.202	1	21	2175	2195	CAACCCUUCCAGAUAUUGGUG	UACCAAUAUUUGCAAGGCUUG	Translation		1
miR-n38	CCG030334.1	3	18.598	1	21	590	610	CAACCCUUCCAGAUAUUGGUG	CACCAUUUUUUGGAGGGGUUG	Cleavage		1
miR-n38	CCG007057.1	3	22.205	1	21	1212	1232	CAACCCUUCCAGAUAUUGGUG	UGCCAGUGGCUGGAGGGGUUG	Cleavage		1
miR-n38	CCG013902.1	3	13.625	1	20	12469	12488	CAACCCUUCCAGAUAUUGGU	AUCAAGAUUUGGAAGGGUUU	Cleavage		1
miR-n38	CCG008169.1	3	22.39	1	20	575	594	CAACCCUUCCAGAUAUUGGU	AUGAGUGUUUGGAAGGGUUG	Cleavage		1
miR-n38	CCG014727.1	3	14.436	1	20	2261	2280	CAACCCUUCCAGAUAUUGGU	AUUGAUAUUUUGAAGGGUUG	Translation		1
miR-n39	CCG014810.1	2	23.494	1	21	777	797	UGGACUGAAGGGAGCUCCUUC	GGAGGAGUUCCGUUCAGUCCA	Translation		1
miR-n39	CCG014785.1	3	21.144	1	21	658	678	UGGACUGAAGGGAGCUCCUUC	GGGGGGGUUCCUUUCAGUCUA	Cleavage		1
miR-n39	CCG021472.1	3	21.144	1	21	658	678	UGGACUGAAGGGAGCUCCUUC	GGGGGGGUUCCUUUCAGUCUA	Cleavage		1
miR-n39	CCG013662.1	3	23.288	1	21	2207	2227	UGGACUGAAGGGAGCUCCUUC	GAGGGAGUUCCCCUCGGUCUA	Translation		1
miR-n39	CCG015427.2	3	9.724	1	20	2081	2100	UGGACUGAAGGGAGCUCCUU	AAGGAGUUUUUUUCAGUUUA	Cleavage		1
miR-n39	CCG010032.1	2.5	21.995	1	20	496	515	UGGACUGAAGGGAGCUCCUU	GAGAAGCUCUCUUUAGUCCA	Cleavage		1
miR-n39	CCG008375.1	3	21.983	1	21	16625	16645	UGGACUGAAGGGAGCUCCUUC	GUAGGAGUUCCCAUCGGUCCA	Translation		1
miR-n39	CCG024884.2	3	14.99	1	20	7682	7701	UGGACUGAAGGGAGCUCCUU	AAGGAGUUUGCUUUAGUUCA	Translation		1
miR-n39	CCG009266.2	3	19.19	1	20	394	413	UGGACUGAAGGGAGCUCCUU	GAGGAGCUGUUUUUAGUCCA	Cleavage		1
miR-n39	CCG012899.1	3	18.183	1	21	807	826	UGGACUGAAGGGAGCUCCUUC	GAGGGGGC-CCCUUCAGUCCA	Cleavage		1
miR-n39	CCG007964.1	3	12.007	1	20	990	1009	UGGACUGAAGGGAGCUCCUU	GAGGGGACCCCUUCAGUCCA	Cleavage		1
miR-n39	CCG026590.1	3	21.171	1	20	810	829	UGGACUGAAGGGAGCUCCUU	GAGGGGAACCCUUCAGUCCA	Cleavage		1
miR-n39	CCG002774.1	3	13.845	1	20	522	541	UGGACUGAAGGGAGCUCCUU	GAGGGGAACCCUUCAGUCCA	Cleavage		1
miR-n40	CCG018619.1	2.5	19.479	1	21	5542	5562	UUCAUGUAUCUCUCGACUCUU	AAGAGUUGGGAGGUGCAUGAG	Cleavage		1
miR-n40	CCG022242.1	2.5	18.486	1	20	342	361	UUCAUGUAUCUCUCGACUCU	UGAGUUGAGAGGUAUAUGAA	Cleavage		1
miR-n40	CCG025278.1	2	13.168	1	21	241	261	UUCAUGUAUCUCUCGACUCUU	GAGAAUCAAGAGAUACAUGAA	Cleavage		1
miR-n40	CCG009582.1	3	13.082	1	21	1156	1176	UUCAUGUAUCUCUCGACUCUU	GAGGGAUGAGAGAAACAUGAA	Cleavage		1
miR-n41	CCG032008.1	3	17.491	1	21	1310	1330	AUUUGCUUGUAUUUAACUCCC	GGGAGUUAAGUGUGAGUAGAU	Cleavage		1
miR-n41	CCG010036.1	2.5	15.617	1	21	61	81	AUUUGCUUGUAUUUAACUCCC	GUGAGUUAAAUUUAAGCAAAU	Translation		1
miR-n41	CCG027282.1	3	11.425	1	20	1238	1257	AUUUGCUUGUAUUUAACUCC	AGAGUUAAAAACAAGCAAAC	Translation		1
miR-n41	CCG001143.1	3	16.92	1	20	763	782	AUUUGCUUGUAUUUAACUCC	AGAUUUGAAUGCAAGCAAAU	Cleavage		1
miR-n41	CCG031582.1	3	12.401	1	20	6020	6039	AUUUGCUUGUAUUUAACUCC	GGGGUUAAAUCCAGGCAAAA	Translation		1
miR-n41	CCG021740.1	3	18.125	1	21	2163	2183	AUUUGCUUGUAUUUAACUCCC	GGAAGCUAAACACAAGCAAAU	Translation		1
miR-n41	CCG033840.1	3	16.787	1	21	9603	9623	AUUUGCUUGUAUUUAACUCCC	GGGAAUGAAAUAGAAGCAAAU	Translation		1
miR-n41	CCG005890.1	3	12.848	1	20	75	94	AUUUGCUUGUAUUUAACUCC	GAAAUUGAAUACAAGUAAAU	Cleavage		1
miR-n41	CCG025561.1	3	15.146	1	20	4015	4034	AUUUGCUUGUAUUUAACUCC	GGAGUUAAAUUUCAGCAAGU	Translation		1
miR-n41	CCG008665.1	3	13.874	1	20	1553	1572	AUUUGCUUGUAUUUAACUCC	GGCUUUAAAUUCAAGCAAAU	Translation		1
miR-n42	CCG014118.1	2	19.271	1	21	239	259	UGACAGGCUCUUCUCUCUCAU	AUGAAGGGGAAGAGCCUGUCA	Cleavage		1
miR-n42	CCG020058.1	2	19.271	1	21	393	413	UGACAGGCUCUUCUCUCUCAU	AUGAAGGGGAAGAGCCUGUCA	Cleavage		1
miR-n42	CCG014045.1	3	19.6	1	22	2016	2037	UGACAGGCUCUUCUCUCUCAUG	CAUGGGAGCGAGGAGUUUGUCA	Cleavage		1
miR-n42	CCG021332.1	3	19.301	1	22	2016	2037	UGACAGGCUCUUCUCUCUCAUG	CAUGGGAGCGAGGAGUUUGUCA	Cleavage		1
miR-n42	CCG028001.1	3	11.937	1	21	766	786	UGACAGGCUCUUCUCUCUCAU	AUGGGAGAGGAGGGUUUGUUA	Cleavage		1
miR-n42	CCG028978.2	2.5	19.931	1	21	1908	1928	UGACAGGCUCUUCUCUCUCAU	AUGGGGCAGAAGAGCCUGUCG	Cleavage		1
miR-n42	CCG029361.1	2.5	19.94	1	22	222	243	UGACAGGCUCUUCUCUCUCAUG	UGUGACAGAGAAGGGUUUGUCA	Cleavage		1
miR-n42	CCG022550.4	2.5	16.178	1	20	231	250	UGACAGGCUCUUCUCUCUCA	UGAGGAAGAGGAGCUUGUCA	Cleavage		1
miR-n42	CCG019731.2	3	17.641	1	20	5048	5067	UGACAGGCUCUUCUCUCUCA	AAAGAGAGAAAAGCCUGUCA	Translation		1
miR-n42	CCG017559.1	3	17.682	1	20	4872	4891	UGACAGGCUCUUCUCUCUCA	AAAGAGAGAAAAGCCUGUCA	Translation		1
miR-n42	CCG026942.1	3	20.471	1	20	339	358	UGACAGGCUCUUCUCUCUCA	UGGUAGAGGAGAGCUUGUUA	Cleavage		1
miR-n42	CCG010898.1	3	18.755	1	21	6329	6349	UGACAGGCUCUUCUCUCUCAU	AUAUGAGAGAAGAACCUGUCA	Cleavage		1
miR-n42	CCG001508.1	3	13.757	1	20	14547	14566	UGACAGGCUCUUCUCUCUCA	UGAGGGAGAAAAACUUGUCA	Translation		1
miR-n42	CCG016285.2	3	17.945	1	20	14467	14486	UGACAGGCUCUUCUCUCUCA	UGAGAAGGAAGAUCCUGUUA	Cleavage		1
miR-n42	CCG007938.1	3	17.19	1	20	2596	2615	UGACAGGCUCUUCUCUCUCA	UGAGGGAGAAAAACUUGUCA	Translation		1
miR-n42	CCG009731.3	3	13.44	1	20	2958	2977	UGACAGGCUCUUCUCUCUCA	UGAGGGAGAAAAACUUGUCA	Translation		1
miR-n42	CCG029433.1	3	13.244	1	20	534	553	UGACAGGCUCUUCUCUCUCA	UGAGAAAGAUGAGCUUGUUA	Translation		1
miR-n42	CCG005137.1	3	17.54	1	20	781	800	UGACAGGCUCUUCUCUCUCA	UGAUGGAGAGGAUCCUGUCA	Cleavage		1
miR-n42	CCG032403.1	3	15.816	1	20	666	685	UGACAGGCUCUUCUCUCUCA	UGACGGAGAGGAUCCUGUCA	Cleavage		1
miR-n43	CCG034010.1	2.5	18.106	1	21	1766	1786	GAAUGUUGUCUGGCUCGAGGA	UUCUUGAUCCAGAUAACAUUC	Cleavage		1
miR-n43	CCG028794.1	2	18.691	1	21	403	423	GAAUGUUGUCUGGCUCGAGGA	UCCACGAACCAGACAACAUUC	Cleavage		1
miR-n43	CCG002994.1	3	9.292	1	21	1572	1592	GAAUGUUGUCUGGCUCGAGGA	UAUUUGAGUCAGAUAACAUUC	Cleavage		1
miR-n43	CCG013986.2	2.5	17.498	1	20	2652	2671	GAAUGUUGUCUGGCUCGAGG	CAUUGAGCCAGACAACAUUG	Cleavage		1
miR-n43	CCG024118.1	3	17.207	1	20	18423	18442	GAAUGUUGUCUGGCUCGAGG	UCUUGAGCCAUAUAAUAUUC	Translation		1
miR-n43	CCG023364.1	3	14.615	1	20	663	682	GAAUGUUGUCUGGCUCGAGG	UCUUGAGUCUGACAACAUUU	Translation		1
miR-n43	CCG001332.1	3	8.019	1	20	18920	18939	GAAUGUUGUCUGGCUCGAGG	CUUCCAGCCAGAGAACAUUU	Cleavage		1
miR-n43	CCG024311.3	3	11.051	1	20	6285	6304	GAAUGUUGUCUGGCUCGAGG	CUUCCAGCCAGAGAACAUUU	Cleavage		1
miR-n43	CCG015954.1	3	7.893	1	20	5474	5493	GAAUGUUGUCUGGCUCGAGG	CUUCCAGCCAGAGAACAUUU	Cleavage		1
miR-n43	CCG032468.1	3	18.97	1	20	3982	4001	GAAUGUUGUCUGGCUCGAGG	CCUCAAGCCAGGAAACAUUU	Cleavage		1
miR-n43	CCG032657.1	3	18.536	1	20	400	419	GAAUGUUGUCUGGCUCGAGG	CCUCAAGCCAGGAAACAUUU	Cleavage		1
miR-n44	CCG005595.1	1	11.507	1	21	1439	1459	AUAUGCGUUUUUGUCCCUCGC	GCGAGGGACAAAAACGCAUAA	Cleavage		1
miR-n44	CCG021617.1	1	11.199	1	21	350	370	AUAUGCGUUUUUGUCCCUCGC	GCGAGGGACAAAAACGCAUAA	Cleavage		1
miR-n44	CCG005600.2	1	11.014	1	21	280	300	AUAUGCGUUUUUGUCCCUCGC	GCGAGGGACAAAAACGCAUAA	Cleavage		1
miR-n44	CCG021616.2	2	12.938	1	21	323	343	AUAUGCGUUUUUGUCCCUCGC	GCGAGGGGCAAAAGCGCAUAA	Cleavage		1
miR-n44	CCG008476.1	2.5	9.917	1	21	14	34	AUAUGCGUUUUUGUCCCUCGC	GCAAGGGACAAGAACGCAUAA	Cleavage		1
miR-n44	CCG016860.1	2.5	19.056	1	20	2508	2527	AUAUGCGUUUUUGUCCCUCG	UGGGGGACAGAGACGUAUAU	Cleavage		1
miR-n44	CCG019534.1	2.5	19.056	1	20	2506	2525	AUAUGCGUUUUUGUCCCUCG	UGGGGGACAGAGACGUAUAU	Cleavage		1
miR-n44	CCG032284.1	3	13.135	1	21	4413	4433	AUAUGCGUUUUUGUCCCUCGC	GCGAUGGAUAAAAACACAUAU	Cleavage		1
miR-n44	CCG017039.1	3	13.414	1	20	4042	4061	AUAUGCGUUUUUGUCCCUCG	CGAGGCAUGAAAACGCAUAG	Cleavage		1
miR-n44	CCG029579.1	3	15.613	1	20	661	680	AUAUGCGUUUUUGUCCCUCG	CGAGGGCCAGGAACGCAUAC	Cleavage		1
miR-n44	CCG004835.1	3	16.884	1	20	8050	8069	AUAUGCGUUUUUGUCCCUCG	UGAGGAAAAAAAAUGCAUAU	Cleavage		1
miR-n45	CCG014402.1	3	20.001	1	21	3762	3782	CACGUGCUCCCCUUCUCCAAC	GUUGGGGGGGGGGGGUAUGUG	Cleavage		1
miR-n45	CCG013775.1	2.5	21.156	1	21	25	45	CACGUGCUCCCCUUCUCCAAC	GUUGUAGAAAGGGAGCAUGUG	Cleavage		1
miR-n45	CCG001238.1	3	21.96	1	20	232	251	CACGUGCUCCCCUUCUCCAA	UAGGAAAAGGGGGGCAUGUG	Cleavage		1
miR-n45	CCG001027.1	3	20.779	1	20	659	678	CACGUGCUCCCCUUCUCCAA	UUGAGGAAGAGGAGCAUGUG	Translation		1
miR-n46	CCG001617.1	3	17.172	1	21	2239	2259	CAUGUGCUCUAGCUCUCCAGC	GAUGGAGAGUUAGAGCAGAUG	Cleavage		1
miR-n46	CCG000771.1	3	22.943	1	20	16105	16124	CAUGUGCUCUAGCUCUCCAG	AUGGGGAGCCAGAGCAUAUG	Translation		1
miR-n46	CCG031108.1	3	8.618	1	21	740	760	CAUGUGCUCUAGCUCUCCAGC	GGUGGAGAGGUAGAGCAUGUG	Cleavage		1
miR-n46	CCG017043.1	2.5	22.138	1	20	3297	3315	CAUGUGCUCUAGCUCUCCAG	CUGGAGAG-UGGAGCACAUG	Cleavage		1
miR-n46	CCG024961.1	2.5	23.83	1	20	4130	4148	CAUGUGCUCUAGCUCUCCAG	CUGGAGAG-UGGAGCACAUG	Cleavage		1
miR-n46	CCG009694.1	2.5	21.986	1	20	4019	4037	CAUGUGCUCUAGCUCUCCAG	CUGGAGAG-UGGAGCACAUG	Cleavage		1
miR-n46	CCG019429.1	3	12.83	1	20	1783	1802	CAUGUGCUCUAGCUCUCCAG	UUGAAGAGAUGGAGCACAUG	Cleavage		1
miR-n47	CCG016839.2	2	18.393	1	20	1404	1423	UAUUAUAACCAAGACUAAUG	CACUAGUCUUGGUUAUAAUU	Cleavage		1
miR-n47	CCG008688.2	3	11.264	1	21	3137	3157	UAUUAUAACCAAGACUAAUGC	GCAUUACUUUUGGUUAUGAUC	Cleavage		1
miR-n47	CCG003995.1	2.5	13.444	1	21	1847	1867	UAUUAUAACCAAGACUAAUGC	GCAUUAUUUUUUGUUAUAAUA	Translation		1
miR-n47	CCG015745.1	2	9.71	1	20	10421	10440	UAUUAUAACCAAGACUAAUG	UAUUAGUUUUUGUUAUAAUA	Translation		1
miR-n47	CCG027273.1	2.5	18.04	1	20	1933	1952	UAUUAUAACCAAGACUAAUG	UAUUUGUCUUGGUUAUAAUC	Cleavage		1
miR-n47	CCG006068.1	3	14.254	1	20	1512	1531	UAUUAUAACCAAGACUAAUG	UAUUAGUCUUGGUUAUUGUG	Cleavage		1
miR-n47	CCG007867.1	3	16.836	1	21	259	279	UAUUAUAACCAAGACUAAUGC	GCUAUGGUUUUGGUUAUAAUA	Cleavage		1
miR-n47	CCG031121.1	3	13.514	1	20	2778	2797	UAUUAUAACCAAGACUAAUG	UAUUGGUUGUGGUUGUAAUA	Cleavage		1
miR-n47	CCG003628.1	2.5	12.03	1	20	4787	4806	UAUUAUAACCAAGACUAAUG	CAAGAGUCUUGGUUAUAAUG	Cleavage		1
miR-n47	CCG020765.1	2.5	15.635	1	20	287	307	UAUUAUAA-CCAAGACUAAUG	UAUUAGUUUUGGAUUAUAAUA	Translation		1
miR-n47	CCG030659.2	3	13.792	1	20	5224	5243	UAUUAUAACCAAGACUAAUG	AAUUUGUCUAGGUUAUAAUA	Translation		1
miR-n47	CCG007705.1	3	7.904	1	20	2074	2093	UAUUAUAACCAAGACUAAUG	UAUUAGUCUUUUUUAUGAUA	Translation		1
miR-n47	CCG028315.1	3	12.833	1	20	3211	3230	UAUUAUAACCAAGACUAAUG	UGUUAGACUUGGAUAUAAUA	Cleavage		1
miR-n47	CCG001504.1	3	11.218	1	20	3360	3379	UAUUAUAACCAAGACUAAUG	UAUUAAGUUUGGUUAUAAUA	Cleavage		1
miR-n47	CCG003703.1	3	12.81	1	20	11332	11351	UAUUAUAACCAAGACUAAUG	CAUUGAUUUUGCUUAUAAUA	Translation		1
miR-n47	CCG029583.2	3	14.563	1	20	8001	8020	UAUUAUAACCAAGACUAAUG	UAUUAGUUUAUGUUAUAAUA	Translation		2
miR-n47	CCG029583.2	3	13.86	1	20	8323	8342	UAUUAUAACCAAGACUAAUG	UAUUAGUUUAUGUUAUAAUA	Translation		2
miR-n47	CCG000405.1	3	16.294	1	21	17	36	UAUUAUAACCAAGACUAAUGC	GCAUU-GCCUUGGUUAUAAUA	Cleavage		1
miR-n47	CCG004113.2	3	11.207	1	20	5420	5439	UAUUAUAACCAAGACUAAUG	CAUUUAACUUGGUUAUAAUA	Cleavage		1
miR-n47	CCG012955.1	3	17.92	1	20	6338	6356	UAUUAUAACCAAGACUAAUG	UAUUAGUCU-GGUUAUAAUG	Translation		1
miR-n47	CCG033660.1	3	5.657	1	20	5872	5891	UAUUAUAACCAAGACUAAUG	CAUUAAUCAUGCUUAUAAUA	Translation		1
miR-n48	CCG003491.2	0	14.246	1	20	1174	1193	UUACACUGGCAACUCAUUUG	CAAAUGAGUUGCCAGUGUAA	Cleavage		1
miR-n48	CCG023613.1	3	11.583	1	20	1490	1509	UUACACUGGCAACUCAUUUG	CAAAUGAAAUUCCAGUGUAA	Translation		1
miR-n49	CCG008494.1	3	11.853	1	21	1659	1679	CGGGGUUGGGUGUUCUAUGAG	CUCAUAGAACAGCCAAUGCCG	Translation		1
miR-n49	CCG001090.1	3	17.08	1	20	1620	1639	CGGGGUUGGGUGUUCUAUGA	UUAUAGAACACCUAAUUCCC	Cleavage		1
miR-n49	CCG022053.2	3	7.538	1	20	50	69	CGGGGUUGGGUGUUCUAUGA	UUAUGGGAUACCCAACUUCG	Cleavage		1
miR-n49	CCG015826.1	3	11.874	1	20	2267	2286	CGGGGUUGGGUGUUCUAUGA	UCCUAGAGCACCCAACUCCU	Cleavage		1
miR-n49	CCG011736.1	3	10.268	1	20	2267	2286	CGGGGUUGGGUGUUCUAUGA	UCCUAGAGCACCCAACUCCU	Cleavage		1
miR-n49	CCG008392.2	3	13.915	1	21	24636	24656	CGGGGUUGGGUGUUCUAUGAG	UUGAUAGAUUAUCCAACCCCG	Cleavage		1
miR-n49	CCG033685.1	3	9.133	1	21	3166	3185	CGGGGUUGGGUGUUCUAUGAG	UUCA-AGAACACCUAACCCUG	Cleavage		1
miR-n50	CCG005595.1	1.5	11.35	1	21	1440	1460	UUUAUGCGUUUUUGGCCCUCG	CGAGGGACAAAAACGCAUAAG	Cleavage		1
miR-n50	CCG021617.1	1.5	10.779	1	21	351	371	UUUAUGCGUUUUUGGCCCUCG	CGAGGGACAAAAACGCAUAAG	Cleavage		1
miR-n50	CCG005600.2	1.5	10.821	1	21	281	301	UUUAUGCGUUUUUGGCCCUCG	CGAGGGACAAAAACGCAUAAG	Cleavage		1
miR-n50	CCG021616.2	2	14.074	1	21	324	344	UUUAUGCGUUUUUGGCCCUCG	CGAGGGGCAAAAGCGCAUAAG	Cleavage		1
miR-n50	CCG008476.1	2.5	9.917	1	21	15	35	UUUAUGCGUUUUUGGCCCUCG	CAAGGGACAAGAACGCAUAAA	Cleavage		1
miR-n50	CCG024706.1	3	10.812	1	21	36	56	UUUAUGCGUUUUUGGCCCUCG	UGAGGGACAAGAACGCCUAAA	Cleavage		1
miR-n50	CCG008291.1	3	19.881	1	20	390	409	UUUAUGCGUUUUUGGCCCUC	GAGGGCCUAAAGCGCAAAAA	Cleavage		1
miR-n50	CCG018378.2	3	14.171	1	19	1593	1612	UUUAUGCGUUUU-UGGCCCU	AGGGUCAUAAAAUGCAUAAA	Cleavage		1
miR-n51	CCG018379.1	2	17.591	1	21	7622	7642	ACACACACUGGAGAAGGGAAG	CUUCCUUUUUCUGGUGUGUGU	Cleavage		1
miR-n51	CCG022851.1	1.5	18.779	1	20	1114	1133	ACACACACUGGAGAAGGGAA	UUCUUUUUUCCAGUGUGUGU	Cleavage		1
miR-n51	CCG006046.1	3	16.232	1	20	440	459	ACACACACUGGAGAAGGGAA	UUCCCUUCUUCAGUGUGUCC	Cleavage		1
miR-n51	CCG021319.1	3	16.119	1	21	590	610	ACACACACUGGAGAAGGGAAG	UUUCCUUUCUUUAGUCUGUGU	Cleavage		1
miR-n51	CCG021495.2	2.5	16.423	1	21	2977	2997	ACACACACUGGAGAAGGGAAG	UUUCUCUUCUGUGGUGUGUGU	Translation		1
miR-n51	CCG017231.1	3	18.516	1	21	1293	1313	ACACACACUGGAGAAGGGAAG	UUUCCUUUCUUUAGUGUGUAU	Cleavage		1
miR-n51	CCG028984.1	3	10.922	1	21	3156	3176	ACACACACUGGAGAAGGGAAG	UUUCUUUUUUCCAGUAUGUGU	Cleavage		1
miR-n51	CCG022060.1	3	13.557	1	21	4736	4756	ACACACACUGGAGAAGGGAAG	UUUUUUUUUUUUAGUGUGUGU	Cleavage		1
miR-n51	CCG003209.1	2	12.659	1	20	6946	6965	ACACACACUGGAGAAGGGAA	UUCCGUUCUCAAGUGUGUGU	Translation		1
miR-n51	CCG001638.1	3	16.183	1	21	92	112	ACACACACUGGAGAAGGGAAG	CUUCUCUUCUCUCCUGUGUGU	Translation		1
miR-n51	CCG027252.1	2.5	16.363	1	20	2359	2379	ACACACA-CUGGAGAAGGGAA	UUCUCUUCUCCAGAUGUGUGU	Cleavage		1
miR-n51	CCG030750.2	3	16.598	1	21	3482	3502	ACACACACUGGAGAAGGGAAG	UUUUCUUUUUUAAGUGUGUGU	Translation		1
miR-n51	CCG033809.1	3	21.275	1	20	3467	3486	ACACACACUGGAGAAGGGAA	UUCUCUUUCUUAGUGUGUGU	Cleavage		1
miR-n51	CCG004057.1	3	13.853	1	21	575	595	ACACACACUGGAGAAGGGAAG	UUUUUCUUCUCGUGUGUGUGU	Translation		1
miR-n52	CCG004797.1	2.5	18.619	1	20	415	434	AAGUACCUGAUAGCAACUCA	GUGGUUGCUAUCAGGUACUU	Cleavage		1
miR-n52	CCG022876.2	2.5	15.922	1	20	394	413	AAGUACCUGAUAGCAACUCA	GUGGUUGCUAUCAGGUACUU	Cleavage		1
miR-n52	CCG030838.2	2.5	13.139	1	21	1623	1643	AAGUACCUGAUAGCAACUCAA	UUUAGUUGUUAUGAGGUACUU	Translation		1
miR-n52	CCG025628.3	2.5	12.528	1	21	5614	5634	AAGUACCUGAUAGCAACUCAA	UAGAUUUGCUAUCAGGUGCUU	Cleavage		1
miR-n52	CCG019300.1	2.5	13.892	1	20	2568	2587	AAGUACCUGAUAGCAACUCA	UGACUUGCUAUCAGGAACUU	Cleavage		1
miR-n52	CCG023416.1	3	24.472	1	20	2	21	AAGUACCUGAUAGCAACUCA	UGAGUUGGUGUCACGUACUU	Cleavage		1
miR-n52	CCG025494.2	3	20.27	1	22	1159	1180	AAGUACCUGAUAGCAACUCAAG	CCUGAGUUGAUGUCAGGAACUU	Cleavage		1
miR-n52	CCG030780.1	3	17.326	1	23	738	760	AAGUACCUGAUAGCAACUCAAGU	AUAUGAGGUUCUAUCGGGUGCUU	Cleavage		1
miR-n52	CCG027518.1	3	20.4	1	22	3223	3244	AAGUACCUGAUAGCAACUCAAG	CAUGCGUUGCUUUUAGGUAUUU	Translation		1
miR-n53	CCG020717.1	2.5	8.329	1	24	9339	9362	GAAGAUUUGGUGUGCCUCUGAGGU	ACCAUGAAGGUACACCAAAUCUUC	Cleavage		1
miR-n53	CCG025240.1	3	20.396	1	23	20447	20469	GAAGAUUUGGUGUGCCUCUGAGG	UUUCCGAGGCACAUCGAAUUUUU	Cleavage		1
miR-n53	CCG022198.2	3	14.434	1	20	1236	1255	GAAGAUUUGGUGUGCCUCUG	UGGGGGUACACCAAAUUUUU	Cleavage		1
miR-n53	CCG010777.1	3	16.885	1	20	3305	3324	GAAGAUUUGGUGUGCCUCUG	UAGAUGCACACCAAAUUUUG	Cleavage		1
miR-n53	CCG010425.1	3	18.158	1	22	23887	23908	GAAGAUUUGGUGUGCCUCUGAG	CCUAGAGGCAUAGCAGAUCUUU	Translation		1
miR-n53	CCG007163.2	2.5	22.653	1	20	13594	13613	GAAGAUUUGGUGUGCCUCUG	CAAAGCCAUACCAAAUCUUC	Cleavage		1
miR-n53	CCG008309.1	3	19.723	1	20	160	179	GAAGAUUUGGUGUGCCUCUG	CAGGGCCACCCCAAAUCUUU	Translation		1
miR-n53	CCG019245.1	3	15.563	1	20	4250	4269	GAAGAUUUGGUGUGCCUCUG	CAGAUGCACCCCAGAUCUUU	Translation		1
miR-n53	CCG020436.1	3	17.553	1	20	9613	9632	GAAGAUUUGGUGUGCCUCUG	UAAAGGUACCCCAAAUCUUC	Translation		1
miR-n54	CCG007291.1	3	21.322	1	21	248	268	UGCCAAAGGAGAGUUGCCCUG	CAGGGCAACUCUUCUUUGGGU	Cleavage		1
miR-n54	CCG009208.1	3	18.54	1	20	722	741	UGCCAAAGGAGAGUUGCCCU	UGGGCUACUCUUCUUUGGUA	Cleavage		1
miR-n54	CCG026102.1	3	19.18	1	21	7882	7902	UGCCAAAGGAGAGUUGCCCUG	UAGGGCGAAUUUCUUUUGGUA	Cleavage		1
miR-n54	CCG017104.1	3	19.815	1	20	608	627	UGCCAAAGGAGAGUUGCCCU	AUGGCAGCUCUCUUUUGGCU	Cleavage		1
miR-n54	CCG005633.1	3	18.501	1	20	1034	1053	UGCCAAAGGAGAGUUGCCCU	UGGGAAAUUCUUCUUUGGCA	Cleavage		1
miR-n54	CCG022910.1	3	23.611	1	20	3566	3585	UGCCAAAGGAGAGUUGCCCU	AGGCUGGCUCUUCUUUGGCA	Cleavage		1
miR-n54	CCG002678.1	3	17.38	1	20	8919	8938	UGCCAAAGGAGAGUUGCCCU	UGGACAUCUCUCCUUUGGCA	Cleavage		1
miR-n54	CCG019996.1	3	16.933	1	20	1470	1489	UGCCAAAGGAGAGUUGCCCU	AUGGCUGUUCUCCUUUGGCA	Cleavage		1
miR-n54	CCG014978.1	3	19.243	1	20	816	835	UGCCAAAGGAGAGUUGCCCU	AGGUCCAUUCUCCUUUGGUA	Cleavage		1
miR-n55	CCG006120.1	3	15.395	1	21	928	948	UUGUAAUGAUAUAGAUGUGAU	AUCACAUUUGUGUCAUUACUA	Cleavage		1
miR-n55	CCG014387.1	2	11.764	1	20	3275	3294	UUGUAAUGAUAUAGAUGUGA	UCAUAUCUAGGUCAUUACAA	Translation		1
miR-n55	CCG027275.1	3	16.578	1	21	3225	3245	UUGUAAUGAUAUAGAUGUGAU	AUUACAUUCAUAUCAUUGCAG	Cleavage		1
miR-n55	CCG031113.1	3	11.095	1	21	1569	1590	UUGUAAUGAUA-UAGAUGUGAU	AUUACAUCUAGUAUCAUUAUAA	Cleavage		1
miR-n55	CCG027954.1	3	11.156	1	21	242	262	UUGUAAUGAUAUAGAUGUGAU	AUCAUUUCUACAUCGUUACAA	Translation		1
miR-n55	CCG015112.1	2.5	10.461	1	20	2685	2704	UUGUAAUGAUAUAGAUGUGA	UCAUAUUUCUAUCAUUACAG	Cleavage		1
miR-n55	CCG027262.1	2.5	10.461	1	20	2694	2713	UUGUAAUGAUAUAGAUGUGA	UCAUAUUUCUAUCAUUACAG	Cleavage		1
miR-n55	CCG020628.1	3	13.135	1	21	1236	1256	UUGUAAUGAUAUAGAUGUGAU	AUCUCAUCUUUAUUAUUAUAA	Cleavage		1
miR-n55	CCG007042.1	3	21.626	1	21	1757	1777	UUGUAAUGAUAUAGAUGUGAU	GUCACGUCUAUGUAAUUAUGA	Cleavage		1
miR-n55	CCG003284.1	3	15.686	1	20	641	660	UUGUAAUGAUAUAGAUGUGA	UCAAAUCUAUAUUAUUUCAA	Cleavage		1
miR-n55	CCG004590.1	2.5	13.479	1	20	3070	3089	UUGUAAUGAUAUAGAUGUGA	UCAUAUUUAUUUCAUUAUAA	Translation		1
miR-n55	CCG016272.1	3	11.645	1	20	2314	2333	UUGUAAUGAUAUAGAUGUGA	ACGCAUCUAUUUCGUUACAA	Translation		1
miR-n55	CCG005584.1	2.5	12.794	1	20	2499	2518	UUGUAAUGAUAUAGAUGUGA	UCAUAUUUAUUUCAUUAUAA	Translation		1
miR-n55	CCG016903.1	3	16.172	1	20	733	752	UUGUAAUGAUAUAGAUGUGA	UCACACUUGUGUUAUUACAA	Cleavage		1
miR-n55	CCG015108.2	3	13.945	1	21	10063	10083	UUGUAAUGAUAUAGAUGUGAU	GUCUCAUCUAUGUCAUUAUGG	Cleavage		1
miR-n55	CCG026383.1	3	11.529	1	20	2444	2463	UUGUAAUGAUAUAGAUGUGA	UCAGAUCUGUAUCAUUGCAU	Cleavage		1
miR-n55	CCG020525.1	3	13.457	1	20	1857	1876	UUGUAAUGAUAUAGAUGUGA	UCAUACCUAUAUUAUUACAU	Cleavage		1
miR-n55	CCG021490.3	3	17.054	1	20	8344	8363	UUGUAAUGAUAUAGAUGUGA	UCACAUCUAUGUGAUUGCAC	Cleavage		1
miR-n55	CCG027588.2	3	5.807	1	20	8324	8343	UUGUAAUGAUAUAGAUGUGA	AUAUAUAUAUAUCAUUACAA	Cleavage		1
miR-n55	CCG008816.2	3	12	1	20	6733	6752	UUGUAAUGAUAUAGAUGUGA	ACACUUCUAUAUCAUUGUAA	Cleavage		1
miR-n55	CCG030577.1	3	6.999	1	21	448	468	UUGUAAUGAUAUAGAUGUGAU	AACACAACUUUAUCAUUACAA	Cleavage		1
miR-n55	CCG000571.1	3	12.121	1	21	6040	6061	UUGUAAUGAUAUAG-AUGUGAU	GUCAUAUGCUAUAUCAUUAUAA	Cleavage		1
miR-n55	CCG010434.1	2.5	8.692	1	20	1506	1525	UUGUAAUGAUAUAGAUGUGA	UCAAAUUUAUUUCAUUACAA	Translation		1
miR-n55	CCG021108.2	3	13.789	1	21	4076	4096	UUGUAAUGAUAUAGAUGUGAU	GUUGCAACUAUAUAAUUACAA	Cleavage		1
miR-n55	CCG002383.1	3	12.147	1	20	715	734	UUGUAAUGAUAUAGAUGUGA	UCACAUAUAAAUUGUUACAA	Translation		1
miR-n55	CCG005119.2	3	16.521	1	20	3811	3830	UUGUAAUGAUAUAGAUGUGA	UCAAGUCUGUAUGAUUACAA	Cleavage		1
miR-n55	CCG002000.1	3	10.238	1	21	2405	2424	UUGUAAUGAUAUAGAUGUGAU	GUCAUAUUU-UAUCAUUACAA	Cleavage		1
miR-n55	CCG006789.1	3	4.417	1	20	2001	2020	UUGUAAUGAUAUAGAUGUGA	UCAAAUUAAUAUCAUUAUAA	Cleavage		1
miR-n55	CCG004002.2	3	12.145	1	20	366	385	UUGUAAUGAUAUAGAUGUGA	UCACGUCGAUUUCAUUGCAA	Translation		1
miR-n55	CCG018269.1	3	2.923	1	21	25800	25819	UUGUAAUGAUAUAGAUGUGAU	AUUACAU-UAUAUCAUUAUAA	Cleavage		1
miR-n56	CCG000909.1	3	9.267	1	20	1508	1527	UCAAUGGAGCCCAGAUGUAG	CAACAUCUGUGCUCCAUUGC	Translation		1
miR-n56	CCG019680.1	3	11.498	1	20	12713	12732	UCAAUGGAGCCCAGAUGUAG	CUAUAUAUGGACUUCAUUGA	Translation		1
miR-n56	CCG000600.1	3	17.509	1	20	7551	7570	UCAAUGGAGCCCAGAUGUAG	CUAAAUCUCAGCUCCAUUGA	Translation		1
miR-n57	CCG018761.1	2.5	23.635	1	21	367	387	UUGAAUAUGCUUGAGCUGUGU	AUGCAGGUCAAGCAUAUUCGA	Cleavage		1
miR-n57	CCG020568.1	2.5	23.635	1	21	1922	1942	UUGAAUAUGCUUGAGCUGUGU	AUGCAGGUCAAGCAUAUUCGA	Cleavage		1
miR-n57	CCG031841.1	2.5	23.635	1	21	2064	2084	UUGAAUAUGCUUGAGCUGUGU	AUGCAGGUCAAGCAUAUUCGA	Cleavage		1
miR-n57	CCG005904.1	2	14.763	1	21	1133	1153	UUGAAUAUGCUUGAGCUGUGU	GCACAGCUUAUGCAUAUUUAA	Translation		1
miR-n57	CCG014990.1	3	14.46	1	21	6069	6089	UUGAAUAUGCUUGAGCUGUGU	AUAUAGCUUGGGCAUAUUUAA	Cleavage		1
miR-n57	CCG009328.1	2.5	12.685	1	21	7408	7428	UUGAAUAUGCUUGAGCUGUGU	GCACAGCUCAAGCCUAUUUAU	Cleavage		1
miR-n57	CCG011470.2	3	10.861	1	21	4881	4901	UUGAAUAUGCUUGAGCUGUGU	GUACAGCUCAAGUAAGUUCAA	Cleavage		1
miR-n57	CCG025771.1	3	5.753	1	20	5333	5352	UUGAAUAUGCUUGAGCUGUG	UCUAGUUCAAGCAUAUUCAA	Cleavage		1
miR-n57	CCG002504.1	2	13.344	1	20	2231	2250	UUGAAUAUGCUUGAGCUGUG	CAAAGCUGAAGCAUAUUCAA	Cleavage		1
miR-n57	CCG012166.1	3	11.414	1	21	779	799	UUGAAUAUGCUUGAGCUGUGU	ACACCGCUGAAGCAUAUUCAU	Cleavage		1
miR-n57	CCG014842.1	3	21.483	1	20	2773	2792	UUGAAUAUGCUUGAGCUGUG	GACAGGUCAAGCAUAUUUGA	Cleavage		1
miR-n57	CCG024509.1	3	7.811	1	20	7240	7259	UUGAAUAUGCUUGAGCUGUG	CACAGAUUAAGCAUAUUUAC	Cleavage		1
miR-n57	CCG026386.1	3	20.642	1	20	1202	1221	UUGAAUAUGCUUGAGCUGUG	CAGAGCUCAGGCAUAUUUGG	Cleavage		1
miR-n57	CCG008512.1	3	16.544	1	20	2587	2606	UUGAAUAUGCUUGAGCUGUG	UGCAGGUCAAGCAUAUUUGA	Cleavage		1
miR-n57	CCG032151.1	3	10.942	1	20	3825	3844	UUGAAUAUGCUUGAGCUGUG	UAUGGCUCAAGUUUAUUCAA	Cleavage		1
miR-n57	CCG005816.1	3	21.699	1	20	4969	4988	UUGAAUAUGCUUGAGCUGUG	CACAGCUGAAGCAUGUUUGG	Cleavage		1
miR-n57	CCG023845.1	3	12.054	1	21	2050	2070	UUGAAUAUGCUUGAGCUGUGU	AAACAACUCAAUCAUAUUCAA	Translation		1
miR-n57	CCG012716.1	3	7.007	1	20	2791	2810	UUGAAUAUGCUUGAGCUGUG	UACAACUCGAACAUAUUCAA	Translation		1
miR-n57	CCG028485.1	3	7.007	1	20	2791	2810	UUGAAUAUGCUUGAGCUGUG	UACAACUCGAACAUAUUCAA	Translation		1
miR-n57	CCG019270.1	3	13.697	1	21	11392	11413	UUGAAUA-UGCUUGAGCUGUGU	AAACAGCUCAAGCAAUAUUUGA	Cleavage		1
miR-n58	CCG025751.1	1.5	8.618	1	22	394	415	UGAAAAGACGAAAGAGUAGAGA	UUUCUACUUUUUCGUUUUUUUA	Cleavage		1
miR-n58	CCG019374.1	2.5	10.761	1	22	1665	1686	UGAAAAGACGAAAGAGUAGAGA	UCUCUACUUUUUUUUCUUUUUA	Translation		1
miR-n58	CCG004995.1	2.5	11.072	1	22	1716	1737	UGAAAAGACGAAAGAGUAGAGA	UCUCUACUUUUUUUUCUUUUUA	Translation		1
miR-n58	CCG023819.1	2.5	17.278	1	22	2999	3020	UGAAAAGACGAAAGAGUAGAGA	UUUUUAUUUUUUUGUCUUUUCG	Cleavage		1
miR-n58	CCG000811.1	2	18.353	1	21	1315	1335	UGAAAAGACGAAAGAGUAGAG	CUUUACUUUUUCUUCUUUUCA	Translation		1
miR-n58	CCG020815.1	2.5	11.131	1	22	11908	11929	UGAAAAGACGAAAGAGUAGAGA	UUUUUACUUUUUUGUUUUUUUA	Cleavage		1
miR-n58	CCG027722.1	3	14.836	1	22	1376	1397	UGAAAAGACGAAAGAGUAGAGA	UUUCUACUUUUGUGUCUUUUUG	Translation		1
miR-n58	CCG003843.1	3	8.159	1	22	528	549	UGAAAAGACGAAAGAGUAGAGA	UUUUUGCUCUUUUUUUUUUUCA	Translation		1
miR-n58	CCG025192.1	2.5	15.709	1	22	882	903	UGAAAAGACGAAAGAGUAGAGA	UUUCUCCUCUUUUCUCUUUUCA	Translation		1
miR-n58	CCG019073.1	3	18.371	1	22	752	773	UGAAAAGACGAAAGAGUAGAGA	UCUCACCUCUUUUGUUUUUUCA	Cleavage		1
miR-n58	CCG004544.1	3	10.829	1	22	3013	3034	UGAAAAGACGAAAGAGUAGAGA	UUUUUACUCUUUUAUCUUUUCU	Translation		1
miR-n58	CCG007743.1	3	17.156	1	22	264	285	UGAAAAGACGAAAGAGUAGAGA	UUUUUUUUCUUUUGUUUUUUCA	Cleavage		1
miR-n58	CCG000848.1	3	4.697	1	22	1741	1762	UGAAAAGACGAAAGAGUAGAGA	UUCUUGCUCUUUCGUUUUUUUA	Cleavage		1
miR-n58	CCG008202.1	3	14.644	1	22	2472	2493	UGAAAAGACGAAAGAGUAGAGA	UCUCUACUUCUUUUUCUUUUCA	Translation		1
miR-n58	CCG000502.1	3	13.432	1	22	1279	1300	UGAAAAGACGAAAGAGUAGAGA	UUUCUUUUCUUUUGUUUUUUUA	Cleavage		1
miR-n58	CCG030827.1	2.5	4.848	1	22	1580	1601	UGAAAAGACGAAAGAGUAGAGA	UGUCUACUCUUUUGUCUUAUUA	Cleavage		1
miR-n58	CCG003913.1	3	13.245	1	22	4585	4606	UGAAAAGACGAAAGAGUAGAGA	UUCUUACUCUUUUGUUUUUUUA	Cleavage		1
miR-n58	CCG021035.1	3	16.797	1	20	1258	1277	UGAAAAGACGAAAGAGUAGA	AGUACUCUUUUGUUUUUUCA	Cleavage		1
miR-n58	CCG026568.1	3	14.392	1	22	1293	1314	UGAAAAGACGAAAGAGUAGAGA	UUUCAACUCUUUUCUUUUUUCA	Translation		1
miR-n58	CCG034182.1	3	14	1	21	375	395	UGAAAAGACGAAAGAGUAGAG	CUCUCCUUUUUUGUUUUUUUA	Cleavage		1
miR-n58	CCG018161.1	3	12.222	1	20	2246	2265	UGAAAAGACGAAAGAGUAGA	AUUACUCUUUCGUCUUUUUC	Cleavage		1
miR-n58	CCG022073.1	3	6.519	1	21	3826	3846	UGAAAAGACGAAAGAGUAGAG	CUAUACUCUUUUGUCUUUUUU	Cleavage		1
miR-n58	CCG023674.1	3	10.713	1	20	700	719	UGAAAAGACGAAAGAGUAGA	UUUACUCUUUCGUUUUGUUA	Cleavage		1
miR-n58	CCG024680.3	3	7.25	1	21	6744	6764	UGAAAAGACGAAAGAGUAGAG	UUUUAUUCUUUUGUUUUUUCC	Cleavage		1
miR-n58	CCG032745.1	3	16.067	1	21	796	816	UGAAAAGACGAAAGAGUAGAG	CUCUGCUCUUGUGUCUUUUCU	Translation		1
miR-n58	CCG020955.3	3	11.035	1	22	83	104	UGAAAAGACGAAAGAGUAGAGA	UUUCCACUCUUUCGAUUUUUUA	Cleavage		1
miR-n58	CCG020902.1	3	21.898	1	21	2557	2577	UGAAAAGACGAAAGAGUAGAG	CUUUGCUUUUUCUUCUUUUUA	Translation		1
miR-n58	CCG017702.1	3	15.815	1	22	2622	2643	UGAAAAGACGAAAGAGUAGAGA	UUACUAUUCUUUCUUUUUUUCA	Translation		1
miR-n58	CCG003190.1	3	17.884	1	22	898	919	UGAAAAGACGAAAGAGUAGAGA	UUUCUUCUUUUUCUUUUUUUCA	Translation		1
miR-n58	CCG001482.1	3	1.99	1	22	12440	12461	UGAAAAGACGAAAGAGUAGAGA	UUACUAUUUUUUUGUUUUUUCA	Cleavage		1
miR-n58	CCG004793.1	3	8.974	1	22	5918	5939	UGAAAAGACGAAAGAGUAGAGA	UUUCUGUUCCUUUGUCUUUUUA	Cleavage		1
miR-n58	CCG007857.1	3	18.261	1	21	6582	6602	UGAAAAGACGAAAGAGUAGAG	UUUUAUUCUUUUGUUUUUUUG	Cleavage		1
miR-n58	CCG027629.1	3	15.556	1	22	2081	2102	UGAAAAGACGAAAGAGUAGAGA	UUUCUUUUCUUUCUUUUUUUCA	Translation		1
miR-n58	CCG021124.2	2.5	20.476	1	20	1449	1468	UGAAAAGACGAAAGAGUAGA	UCUACUUUUUUGUCUUUUUU	Cleavage		1
miR-n58	CCG009568.1	2.5	7.094	1	21	7484	7504	UGAAAAGACGAAAGAGUAGAG	UUUUACUCUUUCAUCUUUUCU	Translation		1
miR-n58	CCG011139.1	2.5	12.8	1	20	3927	3946	UGAAAAGACGAAAGAGUAGA	UCUACCUUUUCGUCUUUUCU	Cleavage		1
miR-n58	CCG017899.2	3	11.607	1	22	1496	1517	UGAAAAGACGAAAGAGUAGAGA	UUUCAACUCUUUUCUUUUUUCA	Translation		1
miR-n58	CCG022250.1	3	20.705	1	21	1200	1220	UGAAAAGACGAAAGAGUAGAG	UUUUACUCUUUCAUCUUUCCA	Translation		1
miR-n58	CCG011739.1	2.5	8.232	1	20	2362	2381	UGAAAAGACGAAAGAGUAGA	UUUACUCUUUUAUUUUUUCA	Translation		1
miR-n58	CCG009278.1	2.5	8.343	1	20	2388	2407	UGAAAAGACGAAAGAGUAGA	UUUACUCUUUUAUUUUUUCA	Translation		1
miR-n58	CCG028187.1	3	8.604	1	22	7083	7104	UGAAAAGACGAAAGAGUAGAGA	UUUCUUUUCAUUUGUCUUUUCA	Cleavage		1
miR-n58	CCG004879.1	2.5	8.343	1	20	2430	2449	UGAAAAGACGAAAGAGUAGA	UUUACUCUUUUAUUUUUUCA	Translation		1
miR-n58	CCG001146.1	3	11.84	1	21	118	138	UGAAAAGACGAAAGAGUAGAG	UUUUUCUUUUUCGUUUUUUCG	Cleavage		1
miR-n58	CCG033789.1	3	4.589	1	20	1650	1669	UGAAAAGACGAAAGAGUAGA	ACAACUCUUUCGUCUUUUCU	Cleavage		1
miR-n58	CCG026507.1	3	15.419	1	22	2052	2073	UGAAAAGACGAAAGAGUAGAGA	UAUUUAUUUUUUUGCCUUUUCA	Cleavage		1
miR-n58	CCG020700.1	3	15.419	1	22	2052	2073	UGAAAAGACGAAAGAGUAGAGA	UAUUUAUUUUUUUGCCUUUUCA	Cleavage		1
miR-n58	CCG005690.1	3	3.365	1	21	681	701	UGAAAAGACGAAAGAGUAGAG	UUCUUCUCCUUUGUCUUUUUA	Cleavage		1
miR-n58	CCG033688.2	3	12.479	1	21	10658	10678	UGAAAAGACGAAAGAGUAGAG	CUCUAUGUUUUUGUUUUUUCA	Cleavage		1
miR-n58	CCG004478.1	2.5	17.684	1	20	5757	5776	UGAAAAGACGAAAGAGUAGA	UUUACUCUUUUAUUUUUUCA	Translation		1
miR-n58	CCG012931.2	3	7.783	1	22	1768	1789	UGAAAAGACGAAAGAGUAGAGA	UUUCUACUCCUUUGACUUUUUA	Cleavage		1
miR-n58	CCG006882.2	3	11.374	1	22	644	665	UGAAAAGACGAAAGAGUAGAGA	UGUUUAAUCUUUUGUUUUUUUA	Cleavage		1
miR-n58	CCG008361.1	3	10.911	1	20	1895	1914	UGAAAAGACGAAAGAGUAGA	UUUAUUUUCUCGUCUUUUUA	Cleavage		1
miR-n59	CCG027242.2	2	15.991	1	20	2617	2636	AGGGGCAAAAAUCGCAUAAG	CUUAUGUGAUUUUUGUCUUU	Cleavage		1
miR-n59	CCG002413.1	1.5	17.176	1	20	5726	5745	AGGGGCAAAAAUCGCAUAAG	CUUAUUCGAUUUUUGCCUCU	Cleavage		1
miR-n59	CCG012627.1	2.5	14.665	1	21	1744	1764	AGGGGCAAAAAUCGCAUAAGA	UCUUAUGUAGUUUUUGCCCUU	Cleavage		1
miR-n59	CCG018147.1	2.5	8.866	1	21	1794	1814	AGGGGCAAAAAUCGCAUAAGA	UUUUGUGUUAUUUUUGCCCCU	Cleavage		1
miR-n59	CCG027494.1	3	15.025	1	21	1863	1883	AGGGGCAAAAAUCGCAUAAGA	UCUUUUGUGAUUUUUGUUCUU	Cleavage		1
miR-n59	CCG009559.1	3	16.254	1	21	399	419	AGGGGCAAAAAUCGCAUAAGA	UCUUAUGUGAUUUCUGCUUUU	Cleavage		1
miR-n59	CCG013753.3	3	17.223	1	21	1702	1722	AGGGGCAAAAAUCGCAUAAGA	UUUUGUGCAGUUUUUGCCCUU	Cleavage		1
miR-n59	CCG007753.1	3	17.018	1	20	383	402	AGGGGCAAAAAUCGCAUAAG	CUUAUUUGAUUUUUGUUCUU	Cleavage		1
miR-n59	CCG014611.1	3	15.676	1	21	181	201	AGGGGCAAAAAUCGCAUAAGA	UCUUGUGGGUUUUUUGCCUCU	Cleavage		1
miR-n59	CCG002839.1	3	8.887	1	20	12778	12797	AGGGGCAAAAAUCGCAUAAG	UUUAUGUGAUUUUUGUUUUU	Cleavage		1
miR-n59	CCG005233.1	3	9.095	1	20	2648	2667	AGGGGCAAAAAUCGCAUAAG	UUUAAGUGAUUUUUGCUUCU	Cleavage		1
miR-n59	CCG026124.1	3	8.882	1	21	5069	5088	AGGGGCAAAAAUCGCAUAAGA	UUUUAUGC-AUUUUUGCCCUU	Cleavage		1
miR-n59	CCG022216.1	3	20.087	1	20	1517	1536	AGGGGCAAAAAUCGCAUAAG	CUUAUUUGGUUAUUGCCCCU	Translation		1
miR-n59	CCG002129.1	3	15.936	1	21	2779	2798	AGGGGCAAAAAUCGCAUAAGA	UCUGAUG-GAUUUUUGCCCCU	Cleavage		1
miR-n59	CCG015108.2	3	13.543	1	20	3928	3947	AGGGGCAAAAAUCGCAUAAG	CUUCUGUGAUAUUUGCUCCU	Translation		1
miR-n59	CCG014679.1	3	24.795	1	20	3191	3210	AGGGGCAAAAAUCGCAUAAG	UUUAUGAGAGUUUUGCUCCU	Translation		1
miR-n60	CCG009651.2	3	12.965	1	21	2914	2934	UUAAGUCGCAUGCAUGAUUGA	UCAAUUAUGUAUAUGGCUUAA	Translation		1
miR-n60	CCG001740.1	3	11.336	1	20	1718	1737	UUAAGUCGCAUGCAUGAUUG	AGAUUAUGCAUGUGAUUUAA	Cleavage		1
miR-n60	CCG000768.2	2.5	16.042	1	20	1252	1271	UUAAGUCGCAUGCAUGAUUG	GAAACAUGCAUGUGACUUAA	Cleavage		1
miR-n60	CCG028431.1	3	18.023	1	20	2541	2560	UUAAGUCGCAUGCAUGAUUG	CAAUCAUGUAUGCGAUUAGA	Cleavage		1
miR-n60	CCG010425.1	3	14.581	1	21	22231	22251	UUAAGUCGCAUGCAUGAUUGA	UCAAUUUUGAAUGUGACUUAA	Cleavage		1
miR-n61	CCG002963.2	1	10.377	1	18	5251	5268	UGUUGAUGAUGAUAAAUU	AAUUUAUCAUCGUUAACA	Cleavage		1
miR-n61	CCG015156.1	1.5	7.995	1	18	2826	2843	UGUUGAUGAUGAUAAAUU	AAUUUAUCAUCAUCGACC	Cleavage		1
miR-n61	CCG020384.1	1.5	11.23	1	18	1796	1813	UGUUGAUGAUGAUAAAUU	AGUUUGUCAUCAUCGACA	Cleavage		1
miR-n61	CCG022238.1	2	9.444	1	18	165	182	UGUUGAUGAUGAUAAAUU	UCUUUAUCAUCAUCAACA	Cleavage		1
miR-n61	CCG003827.1	1	14.678	1	18	7066	7083	UGUUGAUGAUGAUAAAUU	AAUUUAUCAUAAUCAACA	Cleavage		1
miR-n61	CCG018566.1	1.5	13.117	1	18	6815	6832	UGUUGAUGAUGAUAAAUU	AGUUUAUCAUCAUCAGUA	Cleavage		1
miR-n61	CCG014633.1	2	18.454	1	18	166	183	UGUUGAUGAUGAUAAAUU	GAUUUGUCAUCGUCAGCA	Cleavage		1
miR-n61	CCG008035.2	2	7.995	1	18	1300	1317	UGUUGAUGAUGAUAAAUU	CAUUUGUCAUUAUCAACA	Cleavage		1
miR-n61	CCG004479.1	1.5	18.916	1	18	30	47	UGUUGAUGAUGAUAAAUU	GAUUUAUCAACAUCAACA	Translation		1
miR-n61	CCG019054.4	2	19.698	1	18	7557	7574	UGUUGAUGAUGAUAAAUU	AAUUUGUCAUCAUCAAUC	Cleavage		1
miR-n61	CCG008305.1	2	6.666	1	18	824	841	UGUUGAUGAUGAUAAAUU	AAUUUAUCAUUAUCAAAA	Cleavage		1
miR-n61	CCG025528.1	2	9.812	1	18	3516	3533	UGUUGAUGAUGAUAAAUU	AGUUUAUUAUUAUCAAUA	Cleavage		1
miR-n61	CCG019940.2	2	13.954	1	18	3129	3146	UGUUGAUGAUGAUAAAUU	UAUUUAUUGUCAUCAACA	Cleavage		1
miR-n61	CCG015858.1	1.5	14.071	1	18	3449	3466	UGUUGAUGAUGAUAAAUU	AAUUUAUUAUAAUCAACA	Cleavage		1
miR-n61	CCG022328.1	1.5	12.183	1	18	3454	3471	UGUUGAUGAUGAUAAAUU	AAUUUAUUAUAAUCAACA	Cleavage		1
miR-n61	CCG014065.1	2	7.2	1	18	6239	6256	UGUUGAUGAUGAUAAAUU	AGUUUGUUAUUAUCAACA	Cleavage		1
miR-n61	CCG033471.1	2	12.533	1	18	231	248	UGUUGAUGAUGAUAAAUU	GGUUUAUCAUUAUUAACA	Cleavage		1
miR-n61	CCG015736.1	3	10.573	1	18	2172	2189	UGUUGAUGAUGAUAAAUU	AGUUUAUCAUCAUCAAAU	Cleavage		1
miR-n61	CCG016277.2	3	9.721	1	18	2308	2325	UGUUGAUGAUGAUAAAUU	AGUUUAUCAUCAUCAAAU	Cleavage		1
miR-n61	CCG020773.1	2.5	17.002	1	18	1311	1328	UGUUGAUGAUGAUAAAUU	UGUUUAUUAUCAUCAAUA	Cleavage		1
miR-n61	CCG002009.1	2.5	17.285	1	18	952	969	UGUUGAUGAUGAUAAAUU	CAUUUAUCAUCAUCAUCA	Cleavage		1
miR-n61	CCG018802.1	2	14.146	1	18	495	512	UGUUGAUGAUGAUAAAUU	UAUUUAUCAUAAUCAACA	Cleavage		1
miR-n61	CCG009581.2	2.5	10.973	1	18	3168	3185	UGUUGAUGAUGAUAAAUU	UAUUUAUCAUCAUCAUCA	Cleavage		1
miR-n61	CCG000117.1	2	17.344	1	18	1206	1223	UGUUGAUGAUGAUAAAUU	GAUUGGUCAUCAUCAACA	Cleavage		1
miR-n61	CCG013144.1	2	12.881	1	18	1021	1038	UGUUGAUGAUGAUAAAUU	AAUUUAUCAGUGUCAACA	Translation		1
miR-n61	CCG015205.1	2	12.881	1	18	1043	1060	UGUUGAUGAUGAUAAAUU	AAUUUAUCAGUGUCAACA	Translation		1
miR-n61	CCG029872.1	2	15.806	1	18	1640	1657	UGUUGAUGAUGAUAAAUU	AAUCUAUCAUCAUCAACU	Cleavage		1
miR-n61	CCG015847.1	2	14.036	1	18	2128	2145	UGUUGAUGAUGAUAAAUU	AAUUUUUCAUCAUUAGCA	Cleavage		1
miR-n61	CCG025131.2	2.5	11.01	1	18	1381	1398	UGUUGAUGAUGAUAAAUU	AAUUUGUCAUCGUUAGUA	Cleavage		1
miR-n61	CCG025579.2	2.5	11.286	1	18	3008	3025	UGUUGAUGAUGAUAAAUU	AGUUUAUCAUCAUUAAAA	Cleavage		1
miR-n61	CCG033986.1	2.5	11.422	1	18	645	662	UGUUGAUGAUGAUAAAUU	AAUUUAUCAUUAUGAAUA	Cleavage		1
miR-n61	CCG012340.1	2.5	12.166	1	18	1243	1260	UGUUGAUGAUGAUAAAUU	AAUUUAUUGUUGUCAAUA	Cleavage		1
miR-n61	CCG009482.1	2	13.334	1	18	3169	3186	UGUUGAUGAUGAUAAAUU	AUUUUAUCAUCAUUGACA	Cleavage		1
miR-n61	CCG016572.1	2	10.593	1	18	1345	1362	UGUUGAUGAUGAUAAAUU	GAUUUAUCAACAUCAAUA	Translation		1
miR-n61	CCG013818.1	2	16.973	1	18	871	888	UGUUGAUGAUGAUAAAUU	AAUUUAACAUCAUUAGCA	Cleavage		1
miR-n61	CCG011139.1	2	17.373	1	18	2658	2675	UGUUGAUGAUGAUAAAUU	AACUUAUCAUCAUCAGUA	Cleavage		1
miR-n61	CCG007415.1	2	7.989	1	18	5958	5975	UGUUGAUGAUGAUAAAUU	AAUUUUUUAUCAUCAAUA	Cleavage		1
miR-n61	CCG000764.1	2.5	15.964	1	18	1700	1717	UGUUGAUGAUGAUAAAUU	GAUUUAUCAUCGUCAUCA	Cleavage		1
miR-n61	CCG000287.1	2.5	12.806	1	18	1035	1052	UGUUGAUGAUGAUAAAUU	GAUUUAUCAUCGUUGAUA	Cleavage		1
miR-n61	CCG027397.2	2	10.038	1	18	4000	4017	UGUUGAUGAUGAUAAAUU	AAUUUAACAUCAUUAAUA	Cleavage		1
miR-n61	CCG024931.1	2.5	8.702	1	18	16	33	UGUUGAUGAUGAUAAAUU	CAUUCAUCAUCAUCAAUA	Cleavage		1
miR-n61	CCG020463.1	3	9.176	1	18	2103	2120	UGUUGAUGAUGAUAAAUU	CUUUUAUCGUCAUCAAUA	Cleavage		1
miR-n61	CCG031970.1	3	11.826	1	18	2785	2802	UGUUGAUGAUGAUAAAUU	UAUUUAUUGUCAUCAACU	Cleavage		1
miR-n61	CCG006557.1	3	22.333	1	18	3661	3678	UGUUGAUGAUGAUAAAUU	UCUUUAUUAUCAUCAACG	Cleavage		1
miR-n61	CCG003778.1	2.5	5.234	1	18	23471	23488	UGUUGAUGAUGAUAAAUU	AAUUUAUCAUCAUUAUCG	Cleavage		1
miR-n61	CCG004711.1	2.5	16.555	1	18	3864	3881	UGUUGAUGAUGAUAAAUU	AAUUUGUCAUCAUGGACA	Cleavage		1
miR-n61	CCG022040.1	2.5	8.946	1	18	1158	1175	UGUUGAUGAUGAUAAAUU	AAUUUAUCUUCAUCAAUU	Translation		1
miR-n61	CCG023238.1	2	19.996	1	18	292	310	UGUUGAUGAUGAU-AAAUU	AAUUUCAUCAUCAUCAACA	Cleavage		1
miR-n61	CCG007575.1	3	14.089	1	18	401	418	UGUUGAUGAUGAUAAAUU	GAUUUGUCAUCAUCACUA	Cleavage		1
miR-n61	CCG032977.1	3	10.781	1	18	1071	1088	UGUUGAUGAUGAUAAAUU	CAUUUAUCAUCAUCAUUA	Cleavage		1
miR-n61	CCG031383.1	2.5	17.449	1	18	166	183	UGUUGAUGAUGAUAAAUU	AAUGUGUCAUCAUCAACU	Cleavage		1
miR-n61	CCG000846.1	3	8.657	1	18	1215	1232	UGUUGAUGAUGAUAAAUU	CAUUUAUCAUCAUCAUUA	Cleavage		1
miR-n61	CCG006587.1	3	11.724	1	18	1079	1096	UGUUGAUGAUGAUAAAUU	AAUUUAUUAUUAUCAGUC	Cleavage		1
miR-n61	CCG028809.1	3	13.729	1	18	1079	1096	UGUUGAUGAUGAUAAAUU	AAUUUAUUAUUAUCAGUC	Cleavage		1
miR-n61	CCG016320.4	2	16.394	1	18	568	585	UGUUGAUGAUGAUAAAUU	AAUUCAGCAUCAUCAACA	Cleavage		1
miR-n61	CCG025377.2	3	12.729	1	18	820	837	UGUUGAUGAUGAUAAAUU	UAUUUGUCAUCAUUGGCA	Cleavage		1
miR-n61	CCG010566.1	2.5	22.951	1	18	1520	1537	UGUUGAUGAUGAUAAAUU	CAUUUAUUAUGAUCAACA	Cleavage		1
miR-n61	CCG031521.1	2.5	16.026	1	18	1564	1581	UGUUGAUGAUGAUAAAUU	UAUUUGUCUUCAUCAACA	Translation		1
miR-n61	CCG003172.1	3	10.115	1	18	2472	2489	UGUUGAUGAUGAUAAAUU	UAUUUAUUAUUAUUAAUA	Cleavage		1
miR-n61	CCG001740.1	2.5	10.075	1	18	1866	1883	UGUUGAUGAUGAUAAAUU	UAAUUAUUAUCAUCAACA	Cleavage		1
miR-n61	CCG007556.1	3	21.631	1	18	626	643	UGUUGAUGAUGAUAAAUU	AAUUUAUCAUUAUUGUCA	Cleavage		1
miR-n61	CCG023042.1	3	23.001	1	18	883	900	UGUUGAUGAUGAUAAAUU	GAUUUGUCAUCAUCAUUA	Cleavage		1
miR-n61	CCG023045.1	3	23.001	1	18	883	900	UGUUGAUGAUGAUAAAUU	GAUUUGUCAUCAUCAUUA	Cleavage		1
miR-n61	CCG009808.1	2.5	4.664	1	18	224	241	UGUUGAUGAUGAUAAAUU	ACUUUAUCAUCAUCACCA	Cleavage		1
miR-n61	CCG013302.1	2.5	15.018	1	18	1649	1666	UGUUGAUGAUGAUAAAUU	AAUUUAUCAUGAUUAACU	Cleavage		1
miR-n61	CCG013997.1	3	15.064	1	18	1581	1598	UGUUGAUGAUGAUAAAUU	CAUUUAUUAUCACCAACA	Cleavage		1
miR-n61	CCG023823.1	3	12.88	1	18	503	520	UGUUGAUGAUGAUAAAUU	AAUUUAUUAUUAUUAAUC	Cleavage		1
miR-n61	CCG013028.1	2.5	15.018	1	18	2579	2596	UGUUGAUGAUGAUAAAUU	AAUUUAUCAUGAUUAACU	Cleavage		1
miR-n61	CCG006371.1	3	13.626	1	18	2461	2478	UGUUGAUGAUGAUAAAUU	GAUUUAUCAUUGUUAACU	Cleavage		1
miR-n61	CCG014254.1	2.5	12.748	1	18	1518	1535	UGUUGAUGAUGAUAAAUU	AAUUCAUCAUCAUUAAUG	Cleavage		1
miR-n61	CCG022913.2	3	12.396	1	18	1758	1775	UGUUGAUGAUGAUAAAUU	UAUUUAUUAUUAUUAAUA	Cleavage		1
miR-n61	CCG018386.1	2.5	16.993	1	18	1096	1113	UGUUGAUGAUGAUAAAUU	AAUUUGCUGUCAUCAACA	Cleavage		1
miR-n61	CCG018260.1	3	10.794	1	18	1520	1537	UGUUGAUGAUGAUAAAUU	AGUUUAUCAUCAGCGACG	Cleavage		1
miR-n61	CCG011661.1	2.5	12.824	1	18	22	39	UGUUGAUGAUGAUAAAUU	GGUUCAUCAUCAUCAGCA	Cleavage		1
miR-n61	CCG008971.1	3	18.847	1	18	1036	1053	UGUUGAUGAUGAUAAAUU	GGUUUGUCAUCAUUGACG	Cleavage		1
miR-n61	CCG004487.1	2.5	9.191	1	18	105	122	UGUUGAUGAUGAUAAAUU	GGUUUCUCAUCAUCAAUA	Cleavage		1
miR-n61	CCG028449.1	2.5	9.191	1	18	105	122	UGUUGAUGAUGAUAAAUU	GGUUUCUCAUCAUCAAUA	Cleavage		1
miR-n61	CCG006175.1	3	7.422	1	18	295	312	UGUUGAUGAUGAUAAAUU	AAUUUGUCAUUAUCUAUA	Cleavage		1
miR-n61	CCG025715.1	3	15.459	1	18	1261	1278	UGUUGAUGAUGAUAAAUU	AGUUUAUCAUUAUCAGAA	Cleavage		1
miR-n61	CCG001051.1	3	15.581	1	18	373	390	UGUUGAUGAUGAUAAAUU	UCUUUCUCAUCAUCAACA	Cleavage		1
miR-n61	CCG002687.1	3	7.59	1	18	289	306	UGUUGAUGAUGAUAAAUU	AAUUUGUCAUUAUCUAUA	Cleavage		1
miR-n61	CCG010030.1	2.5	13.895	1	18	364	381	UGUUGAUGAUGAUAAAUU	AAUUUAUAAUCAUUAGUA	Translation		1
miR-n61	CCG020770.1	3	15.093	1	18	9368	9385	UGUUGAUGAUGAUAAAUU	UGUUUAUCGUCAUUAAUA	Cleavage		1
miR-n61	CCG032374.1	2.5	15.277	1	18	2093	2110	UGUUGAUGAUGAUAAAUU	AAUUAAUCAUCAUUAGUA	Cleavage		1
miR-n61	CCG031384.1	2.5	12.039	1	18	7334	7351	UGUUGAUGAUGAUAAAUU	AAUGUGUCAUCAUCAACU	Cleavage		1
miR-n61	CCG001487.1	3	9.481	1	18	4848	4865	UGUUGAUGAUGAUAAAUU	UAUUUAUUAUUAUUAAUA	Cleavage		1
miR-n61	CCG005308.1	3	8.912	1	18	4690	4707	UGUUGAUGAUGAUAAAUU	UAUUUAUUAUUGUCAAUA	Cleavage		1
miR-n61	CCG024355.1	2.5	23.155	1	18	164	181	UGUUGAUGAUGAUAAAUU	AAUUCAUCAUCAUCGAUG	Cleavage		1
miR-n61	CCG001854.1	3	17.906	1	18	360	377	UGUUGAUGAUGAUAAAUU	GAUUUAUCAUCAUCUGUA	Cleavage		1
miR-n61	CCG013776.2	2.5	17.152	1	18	2285	2302	UGUUGAUGAUGAUAAAUU	AAUUUCUCAUCAUCAAGA	Cleavage		1
miR-n61	CCG020348.1	2.5	19.431	1	18	655	672	UGUUGAUGAUGAUAAAUU	AAUUUGUCUUCAUUGACA	Translation		1
miR-n61	CCG000393.1	2.5	14.79	1	18	531	548	UGUUGAUGAUGAUAAAUU	AAUUAAUUAUUAUUAACA	Cleavage		1
miR-n61	CCG005447.1	2.5	9.439	1	18	1372	1389	UGUUGAUGAUGAUAAAUU	AAUGUAUCAUCAUCAUCA	Cleavage		1
miR-n61	CCG017535.1	2.5	15.44	1	18	2808	2825	UGUUGAUGAUGAUAAAUU	AAUUUAUCUUCAUCACCA	Translation		1
miR-n61	CCG016047.3	2.5	18.043	1	18	490	507	UGUUGAUGAUGAUAAAUU	AAUUUAUUCUUAUCAAUA	Translation		1
miR-n61	CCG031092.2	3	13.696	1	18	13302	13319	UGUUGAUGAUGAUAAAUU	UAUUUAUUAUCAUCAUCA	Cleavage		1
miR-n61	CCG010035.2	3	13.189	1	18	1381	1398	UGUUGAUGAUGAUAAAUU	GAUUUAUCAUUAUUAAAA	Cleavage		1
miR-n61	CCG028974.1	2.5	16.071	1	18	1549	1566	UGUUGAUGAUGAUAAAUU	AAUUUUUUAUUAUCAGCA	Cleavage		1
miR-n61	CCG000798.1	3	8.004	1	18	487	504	UGUUGAUGAUGAUAAAUU	AAUUUGUCGUCAUUACCA	Cleavage		1
miR-n61	CCG004741.2	3	9.457	1	18	2360	2377	UGUUGAUGAUGAUAAAUU	GAUUUAUUAUUAUUGAUA	Cleavage		1
miR-n61	CCG011776.1	3	12.431	1	18	2338	2355	UGUUGAUGAUGAUAAAUU	AGUUUAUUGUCAUCAUCA	Cleavage		1
miR-n61	CCG029166.1	2	7.405	1	18	395	412	UGUUGAUGAUGAUAAAUU	AUUUUCUCAUCAUCAACA	Cleavage		1
miR-n61	CCG031592.1	2.5	11.289	1	18	1248	1265	UGUUGAUGAUGAUAAAUU	AAUUUAUUGACAUCAGCA	Translation		1
miR-n61	CCG020341.1	3	8.646	1	18	1900	1917	UGUUGAUGAUGAUAAAUU	AAUUUAUCAUCUGCAACA	Cleavage		1
miR-n61	CCG001546.2	3	18.966	1	18	3950	3967	UGUUGAUGAUGAUAAAUU	GGUUUGUCAUCAACAACA	Cleavage		1
miR-n61	CCG028734.2	3	14.589	1	18	3631	3648	UGUUGAUGAUGAUAAAUU	GGUUUAUCAUUUUCAACA	Cleavage		1
miR-n61	CCG009035.1	2.5	11.583	1	18	148	165	UGUUGAUGAUGAUAAAUU	ACUUUAUCAUCAACAACA	Cleavage		1
miR-n61	CCG004638.1	3	13.242	1	18	635	652	UGUUGAUGAUGAUAAAUU	AGUUUGUUAUCGUCAAUG	Cleavage		1
miR-n61	CCG020452.1	3	18.549	1	18	3441	3458	UGUUGAUGAUGAUAAAUU	AAUUUAUUGUCAUUUACA	Cleavage		1
miR-n61	CCG007444.1	2.5	14.188	1	18	1562	1579	UGUUGAUGAUGAUAAAUU	ACUUUAUCAUUAUCAAUG	Cleavage		1
miR-n61	CCG007443.1	2.5	14.188	1	18	1562	1579	UGUUGAUGAUGAUAAAUU	ACUUUAUCAUUAUCAAUG	Cleavage		1
miR-n61	CCG032428.1	2.5	8.817	1	18	2893	2910	UGUUGAUGAUGAUAAAUU	AAUUAAUCGUUAUCAAUA	Cleavage		1
miR-n61	CCG010199.1	2.5	14.739	1	18	4645	4662	UGUUGAUGAUGAUAAAUU	AAUUUGUUGACAUCAACA	Translation		1
miR-n61	CCG011261.1	2.5	6.757	1	18	3518	3535	UGUUGAUGAUGAUAAAUU	AAUUUAUCAGCAUAAACA	Translation		2
miR-n61	CCG011261.1	2.5	9.847	1	18	3621	3638	UGUUGAUGAUGAUAAAUU	AAUUUAUCAGCAUAAACA	Translation		2
miR-n61	CCG032827.1	2.5	8.819	1	18	4615	4632	UGUUGAUGAUGAUAAAUU	AACUUAUUAUUAUCGACA	Cleavage		1
miR-n61	CCG008025.1	2.5	19.021	1	18	684	701	UGUUGAUGAUGAUAAAUU	AGUUCGUCAUCAUCAGCA	Cleavage		1
miR-n61	CCG012171.1	2	6.981	1	18	1289	1306	UGUUGAUGAUGAUAAAUU	AAUUUAUCUGCAUCAACA	Translation		1
miR-n61	CCG015625.1	3	11.638	1	18	1993	2010	UGUUGAUGAUGAUAAAUU	GGUUUAUCAUUAUCAAAA	Cleavage		1
miR-n61	CCG033464.1	2	10.482	1	18	1070	1087	UGUUGAUGAUGAUAAAUU	AAUUUAUCUGCAUCAACA	Translation		1
miR-n61	CCG030098.1	3	17.091	1	18	1051	1068	UGUUGAUGAUGAUAAAUU	AGUUUGUCAUUAUCGGUA	Cleavage		1
miR-n61	CCG013488.1	2.5	3.815	1	18	5742	5759	UGUUGAUGAUGAUAAAUU	AACUUAUCAUCAUCAUCA	Cleavage		1
miR-n61	CCG018207.3	2.5	19.051	1	18	2619	2636	UGUUGAUGAUGAUAAAUU	AACUUAUCAUCAUCGGUA	Cleavage		1
miR-n61	CCG011542.1	2.5	19.509	1	18	6122	6139	UGUUGAUGAUGAUAAAUU	AACUUAUUAUCAUCAAUG	Cleavage		1
miR-n61	CCG021818.4	3	16.869	1	18	3106	3123	UGUUGAUGAUGAUAAAUU	AGUUUAUCAUCAUUUAUA	Cleavage		1
miR-n61	CCG024680.3	3	16.022	1	18	1680	1697	UGUUGAUGAUGAUAAAUU	GAUUUAUUGUCGUUGACA	Cleavage		1
miR-n61	CCG032368.2	2.5	14.727	1	18	8167	8184	UGUUGAUGAUGAUAAAUU	AAUUGAUCAUCAGCAACA	Cleavage		1
miR-n61	CCG014805.1	2	6.692	1	18	4238	4255	UGUUGAUGAUGAUAAAUU	AAAUUAUAAUCAUCAACA	Translation		1
miR-n61	CCG003078.2	2.5	7.543	1	18	5369	5386	UGUUGAUGAUGAUAAAUU	AAUUUAUUAUGAUCAAUG	Cleavage		1
miR-n61	CCG032527.1	3	10.423	1	18	1118	1135	UGUUGAUGAUGAUAAAUU	GAUUUAUUGUUAUUAGCA	Cleavage		1
miR-n61	CCG033320.1	2.5	11.783	1	18	6204	6221	UGUUGAUGAUGAUAAAUU	AAUUUAUCAUACUCAACA	Cleavage		1
miR-n61	CCG023243.1	3	20.607	1	18	1201	1218	UGUUGAUGAUGAUAAAUU	GUUUGAUCAUCAUCAACA	Cleavage		1
miR-n61	CCG005710.3	2	9.934	1	18	10561	10578	UGUUGAUGAUGAUAAAUU	AAGUUAUCCUCAUCAACA	Translation		1
miR-n61	CCG019956.1	2.5	10.531	1	18	7324	7341	UGUUGAUGAUGAUAAAUU	AAGUUGUUAUCAUCAAUA	Cleavage		1
miR-n61	CCG003787.6	2.5	10.888	1	18	9517	9534	UGUUGAUGAUGAUAAAUU	AAAUUAUCAUUGUCAAUA	Cleavage		1
miR-n61	CCG006807.1	2.5	10.741	1	18	11072	11089	UGUUGAUGAUGAUAAAUU	AAUUUAUCUUCAUCAAAA	Translation		1
miR-n61	CCG021404.1	2	12.339	1	18	9329	9346	UGUUGAUGAUGAUAAAUU	AACUCAUCAUCAUCAACA	Cleavage		1
miR-n61	CCG008037.1	3	11.139	1	18	8104	8121	UGUUGAUGAUGAUAAAUU	AAUUUAUUGUCAUGAAUA	Cleavage		1
miR-n61	CCG034010.1	2.5	12.285	1	18	2873	2890	UGUUGAUGAUGAUAAAUU	AAUUUGUCAUGAUUAAUA	Cleavage		1
miR-n61	CCG015363.1	3	15.8	1	18	2582	2599	UGUUGAUGAUGAUAAAUU	AAUUUAUUAUCAUGAAUG	Cleavage		1
miR-n61	CCG032204.1	2.5	8.262	1	18	14424	14441	UGUUGAUGAUGAUAAAUU	AAUUAAUUAUUAUCAAUA	Cleavage		1
miR-n61	CCG023470.1	2.5	7.985	1	18	1182	1200	UGUUGAUG-AUGAUAAAUU	AAUUUAUCAUACAUCAACG	Translation		1
miR-n61	CCG032597.2	2.5	12.229	1	18	10178	10195	UGUUGAUGAUGAUAAAUU	AGUUUAUUUUUAUCAACA	Translation		1
miR-n61	CCG015956.1	3	15.472	1	18	7612	7629	UGUUGAUGAUGAUAAAUU	AAUUUAUUAUUAUCAGAA	Cleavage		1
miR-n61	CCG013758.1	3	18.571	1	18	1083	1100	UGUUGAUGAUGAUAAAUU	AAUUUGUCUUCAUCAAUC	Translation		1
miR-n61	CCG006391.1	2.5	7.886	1	18	19965	19982	UGUUGAUGAUGAUAAAUU	AAUUUAUUAUGAUCAGUA	Cleavage		2
miR-n61	CCG006391.1	2.5	7.366	1	18	21653	21670	UGUUGAUGAUGAUAAAUU	AAUUUAUUAUGAUCAGUA	Cleavage		2
miR-n61	CCG009118.1	3	12.767	1	18	5060	5078	UGUUGA-UGAUGAUAAAUU	AAUUUAUCAUCGCUCAACA	Cleavage		1
miR-n61	CCG029868.1	2.5	13.956	1	18	16649	16666	UGUUGAUGAUGAUAAAUU	GGUUUAUUAGCAUCAACA	Translation		1
miR-n61	CCG018184.1	3	4.762	1	18	16358	16375	UGUUGAUGAUGAUAAAUU	AAUUUGUUAUCAAUAACA	Cleavage		1
miR-n61	CCG002559.2	2.5	13.596	1	18	43237	43254	UGUUGAUGAUGAUAAAUU	AUUUUGUCAUCAUCGGCA	Cleavage		1
miR-n61	CCG032403.1	3	17.264	1	18	2224	2241	UGUUGAUGAUGAUAAAUU	UAUUGAUCAUCAUCAGCG	Cleavage		1
miR-n61	CCG004582.1	3	14.039	1	18	1823	1840	UGUUGAUGAUGAUAAAUU	AAUUUAUCGUAAUUAACU	Cleavage		1
miR-n61	CCG022479.1	3	7.542	1	18	535	552	UGUUGAUGAUGAUAAAUU	UAUUUAUUAUGAUUAACA	Cleavage		1
miR-n62	CCG015515.1	1.5	15.357	1	22	32	53	UAGCCAAGGAUGACUUGCCCGC	GUCGGCAAGUCAUCCUUGGCUG	Cleavage		1
miR-n62	CCG030364.1	2	23.452	1	20	3313	3332	UAGCCAAGGAUGACUUGCCC	GGGCAAGUCGUUCUUGGCUC	Cleavage		1
miR-n62	CCG004177.1	3	17.663	1	20	6173	6192	UAGCCAAGGAUGACUUGCCC	CGGCAAGUCAUCUCUGGCUA	Cleavage		1
miR-n62	CCG006085.1	3	14.506	1	20	2831	2850	UAGCCAAGGAUGACUUGCCC	UGGCAGGUUAUCGUUGGCUA	Cleavage		1
miR-n63	CCG015775.2	3	16.779	1	21	2254	2274	UUAUAAAGCCAUAAGAAGUCC	GGAUUUCUUGUAGCUUUAUAU	Translation		1
miR-n63	CCG003791.1	3	17.584	1	21	2503	2523	UUAUAAAGCCAUAAGAAGUCC	GGUCUUUUUAUGGCUUUACAA	Cleavage		1
miR-n63	CCG033431.1	2.5	10.822	1	21	3091	3111	UUAUAAAGCCAUAAGAAGUCC	GGACUUCAUGUUGCUUUAUAA	Translation		1
miR-n63	CCG031216.1	3	19.276	1	21	5201	5221	UUAUAAAGCCAUAAGAAGUCC	GGAUUUCUUAUUGCUUUCUAA	Translation		1
miR-n63	CCG018150.1	2.5	17.584	1	20	1167	1186	UUAUAAAGCCAUAAGAAGUC	GAAUUUUUAUGGUUUUAUGA	Cleavage		1
miR-n63	CCG004435.1	2.5	17.748	1	20	1165	1184	UUAUAAAGCCAUAAGAAGUC	GAAUUUUUAUGGUUUUAUGA	Cleavage		1
miR-n63	CCG007051.1	3	6.698	1	20	10604	10623	UUAUAAAGCCAUAAGAAGUC	UCCUUUUUAUGGCUUUAUAG	Cleavage		1
miR-n63	CCG029401.1	3	17.096	1	21	1642	1662	UUAUAAAGCCAUAAGAAGUCC	GGGUUUGUUAUGGUUUUGUAA	Cleavage		1
miR-n63	CCG025744.1	3	14.541	1	21	330	350	UUAUAAAGCCAUAAGAAGUCC	GGUCUUUUUAGGGUUUUAUAA	Translation		1
miR-n63	CCG015779.1	3	9.411	1	20	3050	3069	UUAUAAAGCCAUAAGAAGUC	AGCUUCUUAUGUUUUUAUAA	Translation		1
miR-n63	CCG010117.1	3	9.411	1	20	3050	3069	UUAUAAAGCCAUAAGAAGUC	AGCUUCUUAUGUUUUUAUAA	Translation		1
miR-n63	CCG022586.1	3	13.162	1	21	12076	12096	UUAUAAAGCCAUAAGAAGUCC	GGAUUUUUUUUGGAUUUAUAA	Cleavage		1
miR-n63	CCG019453.1	3	20.459	1	20	4501	4520	UUAUAAAGCCAUAAGAAGUC	GGGUUUUUGUGGCUUUGUAA	Cleavage		1
miR-n63	CCG034274.1	3	14.088	1	20	7249	7268	UUAUAAAGCCAUAAGAAGUC	GGUUUUUUUUGGCUUUGUAA	Cleavage		1
miR-n63	CCG017942.1	3	9.853	1	20	27387	27406	UUAUAAAGCCAUAAGAAGUC	CACUUUUUAUAGUUUUAUAA	Translation		1
miR-n63	CCG003118.1	3	9.874	1	20	1292	1311	UUAUAAAGCCAUAAGAAGUC	UAAUCCUUAUGGCUUUAUAA	Cleavage		1
miR-n63	CCG019300.1	3	16.603	1	20	2667	2686	UUAUAAAGCCAUAAGAAGUC	GAUUACUAAUGGUUUUAUAA	Cleavage		1
miR-n63	CCG010643.1	3	23.774	1	20	3119	3138	UUAUAAAGCCAUAAGAAGUC	GAUAUCUGAUGGCUUUAUGA	Cleavage		1
miR-n63	CCG007035.1	3	10.274	1	20	1316	1335	UUAUAAAGCCAUAAGAAGUC	GAUUUAUUAAGGUUUUAUAA	Translation		1
miR-n63	CCG001495.1	3	15.275	1	20	6234	6253	UUAUAAAGCCAUAAGAAGUC	GAUCUCUUAUGGAUUUGUAA	Cleavage		1
miR-n63	CCG033569.1	3	16.268	1	20	12516	12535	UUAUAAAGCCAUAAGAAGUC	GACUUCUUGUCAUUUUAUAA	Translation		1
miR-n63	CCG017437.1	3	18.676	1	20	192	211	UUAUAAAGCCAUAAGAAGUC	GAAUUCUGAUAGCUUUAUAA	Translation		1
miR-n63	CCG018566.1	3	8.172	1	20	10388	10407	UUAUAAAGCCAUAAGAAGUC	GAUUCCCUGUGGCUUUAUAA	Cleavage		1
miR-n63	CCG025030.1	3	12.569	1	20	1105	1123	UUAUAAAGCCAUAAGAAGUC	GACUUCUUAUGG-UUUGUGA	Cleavage		1
miR-n63	CCG025181.1	3	19.099	1	20	662	680	UUAUAAAGCCAUAAGAAGUC	GACUUUUUAUG-CUUUAUGA	Translation		1
miR-n63	CCG022558.3	3	11.314	1	20	2673	2691	UUAUAAAGCCAUAAGAAGUC	GACUUUUUGUG-CUUUAUAA	Translation		1
miR-n64	CCG011550.5	2.5	9.475	1	24	11204	11227	AAGAGACUCUUGUAUGUAUGUAUG	UAUAUAUAUAUAUAAUAGUCUCUU	Translation		1
miR-n64	CCG010636.1	3	15.089	1	24	937	960	AAGAGACUCUUGUAUGUAUGUAUG	CGUGCAUAGAUACGAAAGUUUCUU	Translation		1
miR-n64	CCG026841.1	2.5	18.049	1	23	251	273	AAGAGACUCUUGUAUGUAUGUAU	AAAUAUACCUGCAAGAGUUUCUU	Cleavage		1
miR-n64	CCG026844.1	2.5	14.835	1	23	251	273	AAGAGACUCUUGUAUGUAUGUAU	AAAUAUACCUGCAAGAGUUUCUU	Cleavage		1
miR-n64	CCG011520.1	2.5	10.154	1	23	251	273	AAGAGACUCUUGUAUGUAUGUAU	AAAUAUACCUGCAAGAGUUUCUU	Cleavage		1
miR-n64	CCG002763.2	3	14.727	1	22	1039	1060	AAGAGACUCUUGUAUGUAUGUA	UGUAUGUAUGCAAGGGUCUUUU	Cleavage		1
miR-n64	CCG030199.1	3	18.11	1	24	2690	2713	AAGAGACUCUUGUAUGUAUGUAUG	UAGACAUGCAUUUAAGAGUCUCUG	Cleavage		1
miR-n64	CCG012319.1	2.5	18.032	1	23	21396	21418	AAGAGACUCUUGUAUGUAUGUAU	ACAAAUAUAUGCAAGAGUCUUUU	Cleavage		1
miR-n64	CCG029150.2	2.5	18.135	1	23	1840	1862	AAGAGACUCUUGUAUGUAUGUAU	AAGCAUGCAUAUAAGUGUUUCUU	Cleavage		1
miR-n64	CCG029162.1	3	15.041	1	22	4678	4699	AAGAGACUCUUGUAUGUAUGUA	UGUAUACAUGCAGAAGUCUUUU	Translation		1
miR-n64	CCG013623.4	2.5	18.978	1	20	981	1000	AAGAGACUCUUGUAUGUAUG	UAUACAUGUAGGAGUUUCUU	Cleavage		1
miR-n64	CCG025547.1	2.5	16.326	1	22	755	776	AAGAGACUCUUGUAUGUAUGUA	UUCAUACAUUUAAGGGUCUUUU	Cleavage		1
miR-n64	CCG031635.1	3	12.622	1	20	599	618	AAGAGACUCUUGUAUGUAUG	AAUACAUACGAGACUCUCUU	Cleavage		1
miR-n64	CCG000023.2	2.5	19.996	1	20	1399	1418	AAGAGACUCUUGUAUGUAUG	UAUACAUGAAAGAGUCUUUU	Cleavage		1
miR-n64	CCG017834.1	3	12.585	1	21	5421	5441	AAGAGACUCUUGUAUGUAUGU	ACAUUCAUACUGGAGUCUUUU	Translation		1
miR-n64	CCG005897.1	3	21.496	1	20	1361	1380	AAGAGACUCUUGUAUGUAUG	UAUGCAAACAAGGGUUUCUU	Cleavage		1
miR-n65	CCG012588.1	2.5	22.785	1	20	418	437	UUCUGUCGCCGGAAAGAUGG	UCAUCUUUCCGGCGACCGGA	Cleavage		1
miR-n65	CCG025724.1	3	24.69	1	20	2785	2804	UUCUGUCGCCGGAAAGAUGG	CCAUUUUUCCGGCGAAGGAG	Cleavage		1
miR-n65	CCG028845.1	3	24.69	1	20	2785	2804	UUCUGUCGCCGGAAAGAUGG	CCAUUUUUCCGGCGAAGGAG	Cleavage		1
miR-n65	CCG011004.1	3	15.713	1	20	731	750	UUCUGUCGCCGGAAAGAUGG	CUGUCUUUCCGGCUACAGAG	Cleavage		1
miR-n65	CCG014738.1	3	13.201	1	20	1027	1046	UUCUGUCGCCGGAAAGAUGG	CUUUUUUUCCGACGACAGAA	Translation		1
miR-n66	CCG011405.1	2.5	1.836	1	24	123	146	AGAAAGAAGACAGAAGGCAGCGUG	CGCGCUCUCUUCUUUCUUCUUUCU	Translation		1
miR-n66	CCG021364.1	2.5	1.765	1	24	123	146	AGAAAGAAGACAGAAGGCAGCGUG	CGCGCUCUCUUCUUUCUUCUUUCU	Translation		1
miR-n66	CCG025409.1	2.5	16.117	1	24	2661	2684	AGAAAGAAGACAGAAGGCAGCGUG	CGUGCUGCUUUCUGUUUUCUUUGU	Cleavage		1
miR-n66	CCG030958.1	3	20.986	1	24	96	119	AGAAAGAAGACAGAAGGCAGCGUG	UAUGCUGCCUUUUGUUUUGUUUUU	Cleavage		1
miR-n66	CCG015820.1	2.5	13.511	1	23	304	326	AGAAAGAAGACAGAAGGCAGCGU	AUGCUGCUUUUUUUCUUUUUUCU	Translation		1
miR-n66	CCG024222.1	2	12.409	1	24	1977	2000	AGAAAGAAGACAGAAGGCAGCGUG	CAUACUGACUUUUGUCUUUUUUCU	Cleavage		1
miR-n66	CCG017327.1	1.5	12.076	1	23	3860	3882	AGAAAGAAGACAGAAGGCAGCGU	GCAUUGCCUUUUGUUUUCUUUCU	Cleavage		1
miR-n66	CCG025736.2	2.5	11.395	1	24	327	350	AGAAAGAAGACAGAAGGCAGCGUG	CUUGUUGCUUUCUGUCUCCUUUCU	Cleavage		1
miR-n66	CCG032406.1	3	9.921	1	24	1356	1380	AGAAAGAAGACAGA-AGGCAGCGUG	CAUGUUGCUUCUUUGUCUUCUUUCU	Cleavage		1
miR-n66	CCG004276.1	2.5	6.287	1	24	1126	1149	AGAAAGAAGACAGAAGGCAGCGUG	CACUCUGCCUUCCUUUUUCUUUCU	Translation		1
miR-n66	CCG030379.1	2.5	14.71	1	23	5382	5404	AGAAAGAAGACAGAAGGCAGCGU	AAGCUGUCUUCUGUUUUUUUUCA	Cleavage		1
miR-n66	CCG028797.2	2.5	8.292	1	24	4200	4223	AGAAAGAAGACAGAAGGCAGCGUG	CAGGUUGCCUUUUUUCUUUUUUCU	Translation		1
miR-n66	CCG019083.3	2	23.588	1	21	2436	2456	AGAAAGAAGACAGAAGGCAGC	GCUGCUUUCUUUCUUCUUUUU	Translation		1
miR-n66	CCG027262.1	3	4.02	1	24	4662	4685	AGAAAGAAGACAGAAGGCAGCGUG	CACCCUGCCUUUUUUUUUUUUUUU	Translation		1
miR-n66	CCG017649.1	2	9.076	1	20	1332	1351	AGAAAGAAGACAGAAGGCAG	UUGCCUUCUGUUUUUUUUUU	Cleavage		1
miR-n66	CCG001014.1	3	12.251	1	24	626	649	AGAAAGAAGACAGAAGGCAGCGUG	CAAGCUGUCUCUUUUCUUCUUUCU	Translation		1
miR-n66	CCG022161.1	2	19.344	1	21	6533	6553	AGAAAGAAGACAGAAGGCAGC	GCUCCCUUUUGUUUUCUUUCU	Cleavage		1
miR-n66	CCG030739.1	2.5	18.605	1	20	933	952	AGAAAGAAGACAGAAGGCAG	GAGCUUUCUGUCUUCUUUCU	Cleavage		1
miR-n66	CCG006949.1	2.5	14.089	1	24	981	1004	AGAAAGAAGACAGAAGGCAGCGUG	UAUUUUGUCUGCUGUCUUUUUUCU	Cleavage		1
miR-n66	CCG012092.1	3	14.216	1	22	1042	1063	AGAAAGAAGACAGAAGGCAGCG	CGAUGACUUUUGUCUUCUUUUU	Cleavage		1
miR-n66	CCG018352.1	3	1.649	1	22	624	645	AGAAAGAAGACAGAAGGCAGCG	UGUUCUCUUCUGUUUUCUUUUU	Cleavage		1
miR-n66	CCG031472.1	2.5	11.115	1	24	2065	2088	AGAAAGAAGACAGAAGGCAGCGUG	CUCCCUGUCUUUUGUUUUUUUUUU	Cleavage		1
miR-n66	CCG016034.1	3	18.201	1	21	52	72	AGAAAGAAGACAGAAGGCAGC	GCUGCUUACUGUUUUUUUUUU	Cleavage		1
miR-n66	CCG003790.1	2	10.679	1	20	195	214	AGAAAGAAGACAGAAGGCAG	CUUCCUUCUGUUUUCUUUUU	Cleavage		1
miR-n66	CCG014968.1	2	12.673	1	20	1852	1871	AGAAAGAAGACAGAAGGCAG	AUGCCUUCUGUGUUCUUUCU	Translation		1
miR-n66	CCG001156.1	3	6.288	1	22	251	272	AGAAAGAAGACAGAAGGCAGCG	UGCUCCCUUCUUUUUUCUUUUU	Translation		1
miR-n66	CCG020141.1	2.5	11.957	1	20	712	731	AGAAAGAAGACAGAAGGCAG	CUGUUUUCUGUUUUUUUUUU	Cleavage		1
miR-n66	CCG004868.1	3	10.946	1	24	2563	2586	AGAAAGAAGACAGAAGGCAGCGUG	UAUAUUGCCUUUUCUCUUCUUUCC	Translation		1
miR-n66	CCG015864.1	3	18.734	1	21	399	419	AGAAAGAAGACAGAAGGCAGC	GUUGUCUUCUAUCUUUUUUUU	Translation		1
miR-n66	CCG024122.3	3	7.664	1	24	1216	1239	AGAAAGAAGACAGAAGGCAGCGUG	UAUAUUUCCUUUUGUUUUCUUUUU	Cleavage		1
miR-n66	CCG015098.3	2.5	14.528	1	21	12296	12316	AGAAAGAAGACAGAAGGCAGC	GUUGUAUUCUGUUUUCUUUCU	Cleavage		1
miR-n66	CCG012403.1	2.5	9.764	1	23	21622	21644	AGAAAGAAGACAGAAGGCAGCGU	AAGCUGUCUUUUUUCUUCUUUUU	Translation		1
miR-n66	CCG016835.1	2.5	23.537	1	20	251	270	AGAAAGAAGACAGAAGGCAG	UUGUCUUCUGUUUUUUUUUU	Cleavage		1
miR-n66	CCG011150.2	3	16.808	1	21	5565	5585	AGAAAGAAGACAGAAGGCAGC	GCUGACUUCUGUUUUUUUUCC	Cleavage		1
miR-n66	CCG025521.1	3	13.529	1	20	308	327	AGAAAGAAGACAGAAGGCAG	GUGUCUUCUGUUUUUUUUUU	Cleavage		1
miR-n66	CCG002763.2	2.5	16.732	1	20	765	784	AGAAAGAAGACAGAAGGCAG	CUGUUUUCUGUCUUCUAUCU	Cleavage		1
miR-n66	CCG019448.2	3	9.846	1	22	1319	1340	AGAAAGAAGACAGAAGGCAGCG	UGCUUCUUUCUUUCUUUUUUCU	Translation		1
miR-n66	CCG002287.1	3	9.258	1	24	15692	15715	AGAAAGAAGACAGAAGGCAGCGUG	CAUUCUCUUUUUUGUUUUCUUUCU	Cleavage		1
miR-n66	CCG022635.1	3	8.236	1	20	2059	2078	AGAAAGAAGACAGAAGGCAG	UGGCCUUCUGUUUUCUUUUU	Cleavage		1
miR-n66	CCG020275.2	2.5	12.723	1	20	7023	7042	AGAAAGAAGACAGAAGGCAG	AUGCCUUUUGUUUUCUUUUU	Cleavage		1
miR-n66	CCG010489.3	2.5	15.003	1	24	978	1001	AGAAAGAAGACAGAAGGCAGCGUG	CUCCCCGCCUUUUGUUUUCUUUUU	Cleavage		1
miR-n66	CCG016662.1	3	9.591	1	21	873	893	AGAAAGAAGACAGAAGGCAGC	GUGGCUUUCUGUUUUCUUUUU	Cleavage		1
miR-n66	CCG012601.1	3	14.189	1	21	42	62	AGAAAGAAGACAGAAGGCAGC	GCUGCCUUCUGAUGUUUUUCU	Translation		1
miR-n66	CCG021736.1	3	14.446	1	24	402	425	AGAAAGAAGACAGAAGGCAGCGUG	UGUUUUGCCAUUUGUCUUCUUUCC	Cleavage		1
miR-n66	CCG032475.1	2.5	16.415	1	24	349	372	AGAAAGAAGACAGAAGGCAGCGUG	CUCAUUGCCUUUUGCUUUCUUUCU	Translation		1
miR-n66	CCG034258.1	2.5	15.363	1	24	349	372	AGAAAGAAGACAGAAGGCAGCGUG	CUCAUUGCCUUUUGCUUUCUUUCU	Translation		1
miR-n66	CCG028941.1	2.5	6.837	1	23	6273	6295	AGAAAGAAGACAGAAGGCAGCGU	ACAAUGCUUUCUUUCUUCUUUCU	Translation		1
miR-n66	CCG021829.1	3	5.075	1	22	1911	1932	AGAAAGAAGACAGAAGGCAGCG	UGCUGUCUUCUACUUUCUUUCU	Translation		1
miR-n66	CCG030204.1	3	5.917	1	22	130	151	AGAAAGAAGACAGAAGGCAGCG	CUCUGUUUUUUGUUUUUUUUUU	Cleavage		1
miR-n66	CCG001238.1	2.5	14.618	1	20	10758	10777	AGAAAGAAGACAGAAGGCAG	CUGCCUUUUGUUUUAUUUCU	Cleavage		1
miR-n66	CCG002009.1	3	13.335	1	23	1195	1217	AGAAAGAAGACAGAAGGCAGCGU	AUUCUCCCUUCUGUUUCCUUUCU	Cleavage		1
miR-n66	CCG034003.2	3	12.914	1	22	911	932	AGAAAGAAGACAGAAGGCAGCG	CUUUGCUUUUUGUUUUUUUUUU	Cleavage		1
miR-n66	CCG016079.1	3	13.061	1	21	481	501	AGAAAGAAGACAGAAGGCAGC	GCUGCCUUUUUUUUUUUUUUU	Translation		1
miR-n66	CCG023585.1	2.5	6.767	1	22	1636	1657	AGAAAGAAGACAGAAGGCAGCG	CUUUGUCUUUUAUCUUCUUUCU	Translation		1
miR-n66	CCG008657.1	2.5	10.438	1	20	376	395	AGAAAGAAGACAGAAGGCAG	GUGGCUUCUGUUUUCUUUCU	Cleavage		1
miR-n66	CCG003743.1	3	13.756	1	20	287	306	AGAAAGAAGACAGAAGGCAG	CUGCCUUCUGUUUGUUUUUU	Cleavage		1
miR-n66	CCG014706.1	3	9.316	1	24	6091	6114	AGAAAGAAGACAGAAGGCAGCGUG	UAUUUUGCUUUUUUUCUUCUUUUU	Translation		1
miR-n66	CCG013015.1	2.5	14.618	1	20	9623	9642	AGAAAGAAGACAGAAGGCAG	CUGCCUUUUGUUUUAUUUCU	Cleavage		1
miR-n66	CCG032843.3	3	16.867	1	23	1589	1611	AGAAAGAAGACAGAAGGCAGCGU	AUUCUGGUUUCUGUUUUUUUUUU	Cleavage		1
miR-n66	CCG021964.1	3	18.734	1	21	402	422	AGAAAGAAGACAGAAGGCAGC	GUUGUCUUCUAUCUUUUUUUU	Translation		1
miR-n66	CCG013548.1	3	12.154	1	20	1530	1549	AGAAAGAAGACAGAAGGCAG	CUGCCUUUUGUUUUUUUUGU	Cleavage		1
miR-n66	CCG031901.1	2.5	10.659	1	24	2963	2986	AGAAAGAAGACAGAAGGCAGCGUG	UGUCCUGCAUUUUGUUUUCUUUUU	Cleavage		1
miR-n66	CCG023119.1	2.5	9.421	1	20	319	338	AGAAAGAAGACAGAAGGCAG	CUGCUUGCUGUCUUUUUUUU	Cleavage		1
miR-n67	CCG017117.1	3	21.728	1	21	3432	3452	ACAUAAAUUGCAAGGAACUUA	UAAGUUUUUUGCAGUUUGUGC	Cleavage		1
miR-n67	CCG011199.1	3	15.64	1	21	132	152	ACAUAAAUUGCAAGGAACUUA	UGGGUAUCUUGCAGUUUAUGU	Cleavage		1
miR-n67	CCG018275.1	3	16.665	1	21	132	152	ACAUAAAUUGCAAGGAACUUA	UGGGUAUCUUGCAGUUUAUGU	Cleavage		1
miR-n67	CCG018951.1	3	18.105	1	21	12879	12899	ACAUAAAUUGCAAGGAACUUA	UAAGUUUCUUGCAAAUUAUGG	Cleavage		1
miR-n67	CCG021153.1	3	16.697	1	21	1205	1225	ACAUAAAUUGCAAGGAACUUA	UAAGUUCCUAGUAAUUUGUGG	Cleavage		1
miR-n67	CCG029650.1	3	10.035	1	21	1954	1974	ACAUAAAUUGCAAGGAACUUA	UAAUUUUUUUGUAGUUUAUGU	Cleavage		1
miR-n67	CCG014963.1	2.5	14.843	1	20	1933	1952	ACAUAAAUUGCAAGGAACUU	AAGUUCCUUAUAGUUUGUGU	Translation		1
miR-n67	CCG033595.2	2	13.471	1	20	17793	17812	ACAUAAAUUGCAAGGAACUU	AAGUUUUCUGCAAUUUAUGU	Cleavage		1
miR-n67	CCG018321.1	3	15.415	1	20	1814	1833	ACAUAAAUUGCAAGGAACUU	AGGUUCCUUGCAGUUUGAGU	Cleavage		1
miR-n67	CCG016018.1	3	12.799	1	20	1964	1983	ACAUAAAUUGCAAGGAACUU	AAGUUUUUUGUAAUUUAUUU	Cleavage		1
miR-n67	CCG011017.1	3	13.084	1	20	494	513	ACAUAAAUUGCAAGGAACUU	AAGUUCCUGGUAAAUUAUGU	Cleavage		1
miR-n67	CCG026224.1	2.5	12.606	1	20	2178	2197	ACAUAAAUUGCAAGGAACUU	AAGGUUUUUGUAAUUUAUGU	Cleavage		1
miR-n67	CCG007873.1	3	16.673	1	20	833	852	ACAUAAAUUGCAAGGAACUU	AAGUUCCUAGCAGUAUAUGU	Cleavage		1
miR-n67	CCG015847.1	3	9.795	1	20	1656	1675	ACAUAAAUUGCAAGGAACUU	AGGUUUCUUCCAAUUUAUGC	Translation		1
miR-n67	CCG001276.1	3	13.692	1	20	3369	3388	ACAUAAAUUGCAAGGAACUU	AGGUUCAUUGUAAUUUAUGA	Cleavage		1
miR-n67	CCG002959.1	3	13.795	1	20	3422	3441	ACAUAAAUUGCAAGGAACUU	AGGUUCAUUGUAAUUUAUGA	Cleavage		1
miR-n67	CCG004633.1	3	15.776	1	20	2104	2123	ACAUAAAUUGCAAGGAACUU	AAGUUCUUUCCAAGUUAUGU	Translation		1
miR-n67	CCG021967.1	2.5	15.398	1	20	2307	2326	ACAUAAAUUGCAAGGAACUU	AAGUGAUUUGCAAUUUAUGU	Cleavage		1
miR-n67	CCG032854.2	2.5	12.882	1	21	15223	15242	ACAUAAAUUGCAAGGAACUUA	UAAGUUUCUUGCA-UUUAUGU	Cleavage		1
miR-n67	CCG027467.1	3	12.418	1	20	484	503	ACAUAAAUUGCAAGGAACUU	GAGUUCUUUUUAAUUUGUGU	Translation		1
miR-n67	CCG005324.1	3	17.179	1	20	5207	5226	ACAUAAAUUGCAAGGAACUU	AAUUUCUUUGCAAUUUUUGU	Cleavage		1
miR-n67	CCG004180.1	3	13.858	1	20	566	585	ACAUAAAUUGCAAGGAACUU	AAGUUUCUUGAACUUUGUGU	Translation		1
miR-n67	CCG024501.1	3	14.255	1	20	1208	1227	ACAUAAAUUGCAAGGAACUU	AAGUUUCAUGUUAUUUAUGU	Translation		1
miR-n67	CCG026134.2	3	11.706	1	20	7686	7705	ACAUAAAUUGCAAGGAACUU	AAGAUCCUUGCAUUUUAUGA	Cleavage		1
miR-n67	CCG020046.1	3	11.521	1	20	1198	1217	ACAUAAAUUGCAAGGAACUU	UAGUUCAUUGAAAUUUAUGU	Translation		1
miR-n67	CCG014189.1	3	11.614	1	20	219	238	ACAUAAAUUGCAAGGAACUU	AAGUUCUGUGUAUUUUAUGU	Cleavage		1
miR-n67	CCG030007.1	3	17.434	1	20	5835	5854	ACAUAAAUUGCAAGGAACUU	AAUUUCCUUGGGGUUUAUGU	Translation		1
miR-n68	CCG007861.1	2.5	13.866	1	20	680	699	GUGAGGCUGGUUUCACAGAG	UUCUGUGAAGCUAGUCUUAC	Cleavage		1
miR-n68	CCG011109.1	3	22.731	1	21	12093	12113	GUGAGGCUGGUUUCACAGAGC	GUUCUGUGAAAGGAGCCUUAC	Translation		1
miR-n68	CCG007538.1	3	12.893	1	20	274	293	GUGAGGCUGGUUUCACAGAG	CUCUCUGAAACCGGCCACAC	Cleavage		1
miR-n68	CCG001781.1	3	22.016	1	20	2595	2614	GUGAGGCUGGUUUCACAGAG	CAUUGUGGAACCAGCUUUAC	Cleavage		1
miR-n68	CCG017231.1	3	19.805	1	20	2729	2748	GUGAGGCUGGUUUCACAGAG	CAUUGUGGAACCAGCUUUAC	Cleavage		1
miR-n68	CCG020720.1	3	19.952	1	20	4581	4600	GUGAGGCUGGUUUCACAGAG	UUUUGUGUAACCAGUCUCAU	Cleavage		1
miR-n68	CCG028953.1	3	19.615	1	20	105	124	GUGAGGCUGGUUUCACAGAG	CUUGUUGAAACCAGUCUCAC	Cleavage		1
miR-n68	CCG031514.1	3	18.706	1	20	2101	2120	GUGAGGCUGGUUUCACAGAG	UUUUGAGAAACAAGCCUCAC	Translation		1
miR-n68	CCG032948.1	3	11.852	1	20	2280	2298	GUGAGGCUGGUUUCACAGAG	CUCUGUGAAACCA-UCUCAC	Cleavage		1
miR-n68	CCG013830.1	3	18.303	1	20	24	43	GUGAGGCUGGUUUCACAGAG	CACUGCGAAUCCAGCCUCAC	Translation		1
miR-n69	CCG010246.1	3	24.033	1	20	1365	1384	CUCGAUGACCGAUCUUGGGC	GCCCAAGGUCGUUCAUCGUG	Translation		1
miR-n69	CCG030772.1	2.5	21.549	1	20	3425	3444	GUUCCCCUGAGCACUUCACU	AGUGAAGUGCUAUGGGGAAU	Translation		1
miR-n69	CCG029920.1	3	15.334	1	20	1692	1710	GUUCCCCUGAGCACUUCACU	AAUGAAGUGCUC-GGGGAAC	Cleavage		1
miR-n71	CCG001305.1	3	10.6	1	24	331	354	AUUAGAUGUAGGUUUGAUACGUGU	ACUUGUAUCGAACUUGUGUUUAAU	Cleavage		1
miR-n71	CCG026849.1	3	16.035	1	23	4237	4259	AUUAGAUGUAGGUUUGAUACGUG	CAUGUCUUGAGCUUACAUCUAAU	Cleavage		1
miR-n71	CCG021368.1	3	13.085	1	24	765	788	AUUAGAUGUAGGUUUGAUACGUGU	AUGCGUGUCAAGCAUCCAUCUAAU	Translation		1
miR-n71	CCG027867.1	2.5	5.68	1	23	380	402	AUUAGAUGUAGGUUUGAUACGUG	CAAGUAUCAAGUCUAAGUCUAAU	Cleavage		1
miR-n71	CCG030663.1	2	14.168	1	20	6305	6324	AUUAGAUGUAGGUUUGAUAC	GUAUUAAGCUUAUAUCUAAU	Cleavage		1
miR-n71	CCG014878.1	3	15.497	1	23	2176	2198	AUUAGAUGUAGGUUUGAUACGUG	UAUGUAUCUACUCUACAUUUAAU	Cleavage		1
miR-n71	CCG032855.1	3	15.497	1	23	2240	2262	AUUAGAUGUAGGUUUGAUACGUG	UAUGUAUCUACUCUACAUUUAAU	Cleavage		1
miR-n71	CCG003024.1	3	15.497	1	23	1977	1999	AUUAGAUGUAGGUUUGAUACGUG	UAUGUAUCUACUCUACAUUUAAU	Cleavage		1
miR-n71	CCG027737.1	3	10.977	1	21	1108	1128	AUUAGAUGUAGGUUUGAUACG	UGUGUUAAAUUUAUAUUUAAU	Cleavage		1
miR-n71	CCG024118.1	2.5	11.873	1	20	15924	15943	AUUAGAUGUAGGUUUGAUAC	CUAUUAGACCUGCAUCUAAU	Cleavage		1
miR-n71	CCG015970.1	3	17.356	1	23	16855	16877	AUUAGAUGUAGGUUUGAUACGUG	UAUGCAUCAAACCCAUAUCUGAU	Translation		1
miR-n71	CCG013292.1	3	8.592	1	20	4308	4327	AUUAGAUGUAGGUUUGAUAC	AUAUCAAAUUUAUAUCUGAU	Cleavage		1
miR-n71	CCG031537.1	3	15.779	1	22	8808	8829	AUUAGAUGUAGGUUUGAUACGU	AUGUUCCAAGCCUGCAUCUAAU	Cleavage		1
miR-n71	CCG019882.1	3	8.14	1	24	13544	13567	AUUAGAUGUAGGUUUGAUACGUGU	AUUUCUAUCAAACCUAUAUCAAAU	Cleavage		1
miR-n71	CCG032066.1	3	15.702	1	20	8151	8170	AUUAGAUGUAGGUUUGAUAC	UUGUCAAACCUGUGUCUAAU	Cleavage		1
miR-n71	CCG028172.2	3	14.183	1	21	6638	6658	AUUAGAUGUAGGUUUGAUACG	UGGGUUAAACCUACAUCUAAA	Cleavage		1
miR-n71	CCG021395.1	3	11.214	1	20	1125	1144	AUUAGAUGUAGGUUUGAUAC	AUAAUAAACCUAUAUCUAAU	Cleavage		1
miR-n71	CCG016516.1	3	18.006	1	20	3829	3848	AUUAGAUGUAGGUUUGAUAC	UUAUCAAACUAACAUUUAAU	Translation		1
miR-n72	CCG009293.2	2.5	12.947	1	21	270	290	UUUCAGUUUGAUUCAGCAUGC	GUAUGUUGAAUUAAACUGAAC	Cleavage		1
miR-n72	CCG015180.2	2.5	12.983	1	21	270	290	UUUCAGUUUGAUUCAGCAUGC	GUAUGUUGAAUUAAACUGAAC	Cleavage		1
miR-n72	CCG026992.1	3	17.355	1	21	655	675	UUUCAGUUUGAUUCAGCAUGC	GUAUGCUGAAUUAGACUGCAA	Cleavage		1
miR-n72	CCG033595.2	2	19.38	1	21	26745	26765	UUUCAGUUUGAUUCAGCAUGC	GCAUACCGAAUCAAACUGAAA	Cleavage		1
miR-n72	CCG010425.1	2	16.48	1	20	2366	2385	UUUCAGUUUGAUUCAGCAUG	CAUGCUGAAACAGAUUGAAA	Translation		1
miR-n72	CCG022129.1	2.5	14.349	1	21	404	424	UUUCAGUUUGAUUCAGCAUGC	GCAUUCUGAAAUAAACUGAAA	Translation		1
miR-n72	CCG015211.1	2.5	12.301	1	21	3042	3062	UUUCAGUUUGAUUCAGCAUGC	GCUUGCUGAAUGAAGCUGAAA	Translation		1
miR-n72	CCG010999.1	2.5	11.757	1	21	3126	3146	UUUCAGUUUGAUUCAGCAUGC	GCUUGCUGAAUGAAGCUGAAA	Translation		1
miR-n72	CCG002458.1	3	21.846	1	21	6415	6435	UUUCAGUUUGAUUCAGCAUGC	GUAUGCUUGAUUAAGCUGAAA	Cleavage		1
miR-n72	CCG016706.1	2.5	19.113	1	20	4694	4713	UUUCAGUUUGAUUCAGCAUG	CAUUUUGAAUCAAACUGAAC	Cleavage		1
miR-n72	CCG000002.1	2.5	19.113	1	20	4694	4713	UUUCAGUUUGAUUCAGCAUG	CAUUUUGAAUCAAACUGAAC	Cleavage		1
miR-n72	CCG027601.2	3	14.36	1	20	15175	15194	UUUCAGUUUGAUUCAGCAUG	UAUGCUGAAUUGAAUUGAAU	Cleavage		1
miR-n72	CCG012794.2	2.5	15.298	1	20	1824	1843	UUUCAGUUUGAUUCAGCAUG	CAUGCAGAAUCAAAUUGGGA	Cleavage		1
miR-n72	CCG028388.1	3	13.2	1	21	10596	10617	UUUCAGUUUG-AUUCAGCAUGC	GCAUGUUGAAUUCAAAUUGAAA	Translation		2
miR-n72	CCG028388.1	3	13.2	1	21	19238	19259	UUUCAGUUUG-AUUCAGCAUGC	GCAUGUUGAAUUCAAAUUGAAA	Translation		2
miR-n72	CCG027606.1	2.5	15.67	1	20	2472	2491	UUUCAGUUUGAUUCAGCAUG	UAUGCUGAAUUACGCUGAAA	Cleavage		1
miR-n72	CCG018482.3	2.5	15.044	1	20	11013	11032	UUUCAGUUUGAUUCAGCAUG	UGUGCAGAAUUAAACUGAAA	Cleavage		1
miR-n72	CCG023435.3	3	21.063	1	20	19623	19642	UUUCAGUUUGAUUCAGCAUG	UAUGCUGAAUCAAGUUUAAA	Cleavage		1
miR-n72	CCG033750.1	3	14.084	1	21	2038	2058	UUUCAGUUUGAUUCAGCAUGC	GGAUGUUGAAUGAAACUGGAA	Translation		1
miR-n72	CCG007169.1	2.5	14.158	1	20	2612	2631	UUUCAGUUUGAUUCAGCAUG	UAUGCUAAAUAAAACUGAAA	Translation		1
miR-n72	CCG031306.1	3	19.39	1	20	11431	11450	UUUCAGUUUGAUUCAGCAUG	CCUGCUGAAUCGAAUUGGGA	Cleavage		1
miR-n72	CCG019362.2	2.5	18.464	1	20	20512	20531	UUUCAGUUUGAUUCAGCAUG	CAUGUGGAAUGAAACUGAAA	Translation		1
miR-n72	CCG031283.1	3	11.391	1	20	1455	1474	UUUCAGUUUGAUUCAGCAUG	CAUGUGGAAUAAAAUUGAAA	Translation		1
miR-n72	CCG027787.1	3	16.757	1	20	437	456	UUUCAGUUUGAUUCAGCAUG	CAUGCUUAAACAGACUGGAA	Translation		1
miR-n72	CCG010295.1	3	19.581	1	20	504	523	UUUCAGUUUGAUUCAGCAUG	CAUGCUUAAACAGACUGGAA	Translation		1
miR-n72	CCG013833.1	3	17.725	1	20	1258	1277	UUUCAGUUUGAUUCAGCAUG	CAUGUGGAAUGAAACUGGAA	Translation		1
miR-n73	CCG026359.2	3	7.373	1	24	872	895	AUAAACUUGAUUAUGUGGAAUAUA	UAUAUUCCACAUGAUAAAGCUUAU	Translation		1
miR-n73	CCG012270.1	2	13.689	1	22	5072	5093	AUAAACUUGAUUAUGUGGAAUA	UAUUCCACCUGAUCAAGUUUGU	Cleavage		1
miR-n73	CCG009100.1	3	10.948	1	23	3842	3864	AUAAACUUGAUUAUGUGGAAUAU	AUAUUUUAAAAAAUCAAGUUUAU	Cleavage		1
miR-n73	CCG024435.1	3	11.887	1	23	3865	3887	AUAAACUUGAUUAUGUGGAAUAU	AUAUUUUAAAAAAUCAAGUUUAU	Cleavage		1
miR-n73	CCG022445.1	1.5	9.522	1	21	7404	7424	AUAAACUUGAUUAUGUGGAAU	GUUCCAAAUAAUCGAGUUUAU	Cleavage		1
miR-n73	CCG024268.1	3	10.572	1	24	4530	4553	AUAAACUUGAUUAUGUGGAAUAUA	UACAUUCAACAUAGUCAAGUUUGG	Cleavage		1
miR-n73	CCG014013.1	3	13.021	1	24	6166	6189	AUAAACUUGAUUAUGUGGAAUAUA	UGUUUUUUGUAUAAUUAGGUUUAU	Cleavage		1
miR-n73	CCG030302.1	3	12.05	1	24	3128	3151	AUAAACUUGAUUAUGUGGAAUAUA	UAGAUUUCAUUUCAUCAAGUUUAU	Cleavage		1
miR-n73	CCG003836.1	2.5	17.601	1	21	3050	3070	AUAAACUUGAUUAUGUGGAAU	AUUUCACAGAAUCAGGUUUGU	Cleavage		1
miR-n73	CCG021181.1	3	10.461	1	24	4736	4759	AUAAACUUGAUUAUGUGGAAUAUA	UCUUUUCUACAUAGUCAAUUUUGU	Cleavage		1
miR-n73	CCG005375.1	2.5	16.431	1	20	26174	26193	AUAAACUUGAUUAUGUGGAA	AUCCAUGUAAUCAGGUUUAU	Cleavage		1
miR-n73	CCG006902.1	2.5	11.17	1	20	3238	3257	AUAAACUUGAUUAUGUGGAA	UUCCAAAUAAUUAAGUUUAA	Cleavage		1
miR-n73	CCG023307.1	3	9.768	1	22	1414	1435	AUAAACUUGAUUAUGUGGAAUA	UUUUUCACAUAAUCAAGUUAAA	Cleavage		1
miR-n73	CCG029412.1	3	16.679	1	23	428	450	AUAAACUUGAUUAUGUGGAAUAU	AAGUUUCACAUGAUAGGGUUUAU	Translation		1
miR-n74	CCG015237.1	2	11.055	1	20	377	396	UGAACUCUCUCCCUCAACUG	AAGUAGAGGGAGAGAGUUCA	Cleavage		1
miR-n74	CCG005695.1	3	18.059	1	21	3298	3318	UGAACUCUCUCCCUCAACUGC	GCAGAUGAGGGAGGGAUUUCA	Cleavage		1
miR-n74	CCG012705.1	3	22.898	1	20	1185	1204	UGAACUCUCUCCCUCAACUG	UGGUUGAGGGGGGGAGUUCU	Cleavage		1
miR-n74	CCG031290.1	2.5	20.779	1	20	1350	1369	UGAACUCUCUCCCUCAACUG	CAGUUGAAGGAGAGAUUUCA	Cleavage		1
miR-n74	CCG012541.1	3	17.732	1	21	751	771	UGAACUCUCUCCCUCAACUGC	GCCUUUGAGGGAGAGAGUUCU	Cleavage		1
miR-n74	CCG010529.1	2.5	20.5	1	20	778	797	UGAACUCUCUCCCUCAACUG	CAGUUGCGAGAGAGAGUUCG	Cleavage		1
miR-n74	CCG027983.1	3	21.122	1	21	748	768	UGAACUCUCUCCCUCAACUGC	GCCUUUGAGCGAGAGAGUUCA	Cleavage		1
miR-n74	CCG006575.2	3	15.783	1	21	7288	7309	UGAACUCU-CUCCCUCAACUGC	GGAGUUCAGGGAGUAGAGUUCA	Translation		1
miR-n75	CCG025590.1	0.5	21.772	1	21	3897	3917	UUUGUAAUUUGUAAACUUGUU	AAUAAGUUUACAAAUUACAAA	Cleavage		1
miR-n75	CCG028815.1	2.5	16.876	1	21	1883	1903	UUUGUAAUUUGUAAACUUGUU	AACAUGUUUGCAGAUUACAGA	Cleavage		1
miR-n75	CCG009579.1	3	13.973	1	21	4139	4159	UUUGUAAUUUGUAAACUUGUU	AACAAGUUUGCAGAUUGAAAA	Cleavage		1
miR-n75	CCG013292.1	2	15.82	1	21	5045	5065	UUUGUAAUUUGUAAACUUGUU	AACAAGUUCACAAUUUACAAA	Cleavage		1
miR-n75	CCG024847.1	2.5	18.495	1	21	6098	6118	UUUGUAAUUUGUAAACUUGUU	AACAUGUUUACAAAUUAAAAA	Cleavage		1
miR-n75	CCG019042.4	3	14.033	1	21	1866	1886	UUUGUAAUUUGUAAACUUGUU	AGCAAUUUUACAAAUUAUAAC	Cleavage		1
miR-n75	CCG031760.1	2.5	9.916	1	21	2381	2401	UUUGUAAUUUGUAAACUUGUU	AACAAGUUUAUUAAUUAUGAA	Translation		1
miR-n75	CCG028121.1	3	11.874	1	21	1758	1778	UUUGUAAUUUGUAAACUUGUU	AUCAAGUUUACAAGUUACACA	Cleavage		1
miR-n75	CCG019825.1	2	8.741	1	20	846	865	UUUGUAAUUUGUAAACUUGU	AUAAGUUUUCAAGUUACAAA	Cleavage		1
miR-n75	CCG004006.1	3	11.171	1	21	742	762	UUUGUAAUUUGUAAACUUGUU	AACGGGUUAACAAAUUACAGG	Cleavage		1
miR-n75	CCG018005.1	3	18.696	1	21	1374	1394	UUUGUAAUUUGUAAACUUGUU	AGUAAGUUUGAAAAUUAUAAA	Translation		1
miR-n75	CCG008115.1	3	20.574	1	21	2344	2364	UUUGUAAUUUGUAAACUUGUU	GACAAGUUUAUAAGUUGCAUA	Cleavage		1
miR-n75	CCG025653.1	3	12.538	1	21	4146	4166	UUUGUAAUUUGUAAACUUGUU	AACAAGUUUUCAGAUUAAAAA	Cleavage		1
miR-n75	CCG026546.1	3	16.298	1	21	3478	3498	UUUGUAAUUUGUAAACUUGUU	AACAGGAUUGCAAGUUAUAAA	Cleavage		1
miR-n75	CCG010144.1	3	14.279	1	21	9247	9267	UUUGUAAUUUGUAAACUUGUU	AACAUGUUUACAAAUUGAAAA	Cleavage		1
miR-n75	CCG027226.1	3	14.279	1	21	9460	9480	UUUGUAAUUUGUAAACUUGUU	AACAUGUUUACAAAUUGAAAA	Cleavage		1
miR-n75	CCG010081.1	3	12.553	1	20	1614	1633	UUUGUAAUUUGUAAACUUGU	CUAAGUUUAUAAAUUAUAGA	Cleavage		1
miR-n75	CCG028744.2	3	24.484	1	20	911	930	UUUGUAAUUUGUAAACUUGU	GCGAGUUUGUAAAUUAUAAG	Cleavage		1
miR-n75	CCG016091.1	2.5	20.379	1	20	771	790	UUUGUAAUUUGUAAACUUGU	AUAGUUUUACAGAUUACAAA	Cleavage		1
miR-n75	CCG018902.2	3	9.06	1	21	22330	22350	UUUGUAAUUUGUAAACUUGUU	ACCAAGUUUACAAAUUCCAAG	Cleavage		1
miR-n75	CCG029792.2	2.5	22.202	1	20	1595	1614	UUUGUAAUUUGUAAACUUGU	AUAAGGUUACAAAUUGCAGA	Cleavage		1
miR-n75	CCG022992.1	3	16.251	1	21	1928	1948	UUUGUAAUUUGUAAACUUGUU	AGGAAGUUUUCAAAUUACAAG	Cleavage		1
miR-n75	CCG009599.1	2.5	14.988	1	20	1539	1558	UUUGUAAUUUGUAAACUUGU	ACAAGUUCACAGAUUACAGG	Cleavage		1
miR-n75	CCG014142.1	2.5	13.323	1	20	2886	2905	UUUGUAAUUUGUAAACUUGU	AUGAUUUUGCAAAUUACAAA	Cleavage		1
miR-n75	CCG019926.2	3	5.148	1	21	1592	1612	UUUGUAAUUUGUAAACUUGUU	AAUAAGUCUACGCAUUACAAA	Translation		1
miR-n75	CCG023823.1	3	16.32	1	21	667	687	UUUGUAAUUUGUAAACUUGUU	AACUAGUUUAUAUAUUACAAG	Translation		1
miR-n75	CCG019033.1	3	11.805	1	21	1209	1229	UUUGUAAUUUGUAAACUUGUU	AACAAGUUUUGGAGUUACAAA	Translation		1
miR-n75	CCG027945.1	3	17.911	1	20	686	705	UUUGUAAUUUGUAAACUUGU	UCAAGUUUAUUAAUUAUAAA	Translation		1
miR-n75	CCG004711.1	2.5	8.782	1	20	17685	17704	UUUGUAAUUUGUAAACUUGU	AUAAUUUUAUAAGUUACAAA	Cleavage		1
miR-n75	CCG007380.3	3	10.571	1	21	8388	8408	UUUGUAAUUUGUAAACUUGUU	ACUGAGUUUACAAUUUACAAA	Cleavage		1
miR-n75	CCG019667.1	3	16.052	1	21	16288	16308	UUUGUAAUUUGUAAACUUGUU	GACAAAUUUACAGGUUACAGG	Cleavage		1
miR-n75	CCG028257.1	3	14.744	1	20	2756	2775	UUUGUAAUUUGUAAACUUGU	UCAAGAUUACAAAUUAUAAG	Cleavage		1
miR-n75	CCG032637.1	3	14.125	1	20	4001	4020	UUUGUAAUUUGUAAACUUGU	AUAAGUUUUUAGGUUACAAA	Cleavage		1
miR-n75	CCG016122.1	3	11.487	1	20	2023	2042	UUUGUAAUUUGUAAACUUGU	AGAAGUUUAAAGAUUGCAAA	Translation		1
miR-n75	CCG027194.1	3	5.878	1	21	16031	16051	UUUGUAAUUUGUAAACUUGUU	AACAUGGAUACAAAUUACAAA	Cleavage		1
miR-n75	CCG001174.1	3	14.324	1	20	4533	4552	UUUGUAAUUUGUAAACUUGU	AUAACUUUACAAUUUGCAAA	Cleavage		1
miR-n75	CCG015255.1	3	14.302	1	20	2046	2065	UUUGUAAUUUGUAAACUUGU	ACAAUUUUUUAAAUUGCAAA	Cleavage		1
miR-n75	CCG024890.1	3	9.071	1	20	2552	2571	UUUGUAAUUUGUAAACUUGU	AUAAAUUUAAAAAUUAUAAA	Translation		1
miR-n76	CCG033840.1	3	10.689	1	20	7630	7649	UGAGGCCUUUGGGGGAGAGU	ACUCUCCUCCAGAGGUAUCA	Cleavage		1
miR-n76	CCG010847.1	2.5	8.741	1	20	70	89	UGAGGCCUUUGGGGGAGAGU	ACUCUCCAACAAAGGCUUCA	Cleavage		1
miR-n76	CCG018920.1	2.5	10.228	1	20	70	89	UGAGGCCUUUGGGGGAGAGU	ACUCUCCAACAAAGGCUUCA	Cleavage		1
miR-n76	CCG024960.1	3	11.2	1	20	239	259	UGAGGCCUUUGGGG-GAGAGU	ACUCUCGCCUCGAAGGCCUCA	Cleavage		1
miR-n76	CCG009695.1	3	11.2	1	20	239	259	UGAGGCCUUUGGGG-GAGAGU	ACUCUCGCCUCGAAGGCCUCA	Cleavage		1
miR-n76	CCG016467.1	3	18.997	1	20	685	704	UGAGGCCUUUGGGGGAGAGU	AUUGUCCCGCAAAGGCUUCA	Cleavage		1
miR-n77	CCG032650.1	1	21.342	1	20	7020	7039	GCGACCCCAGGUCAGGCGGA	CCCGCCUGACCUGGGGUCGC	Cleavage		1
miR-n77	CCG005850.1	2	20.25	1	20	11506	11525	GCGACCCCAGGUCAGGCGGA	CCCGCCUGACAUGGGGUCGC	Translation		1
miR-n77	CCG005824.1	3	18.647	1	20	1398	1417	GCGACCCCAGGUCAGGCGGA	CCUGCCUGAGCUGGGGUUGC	Translation		1
miR-n77	CCG014802.1	3	24.929	1	20	323	342	GCGACCCCAGGUCAGGCGGA	UCCGCCAGGCCUGGGGUAGC	Cleavage		1
miR-n78	CCG009581.2	2	12.265	1	24	2056	2079	UUUUUCUUGGUGUUGUUGGACUCU	AGAGUCCAAAAACGCCAAGAAGAA	Cleavage		1
miR-n78	CCG012730.5	2.5	17.585	1	24	12170	12193	UUUUUCUUGGUGUUGUUGGACUCU	AGAGUAUAACAAUACUAAGAAAAA	Cleavage		1
miR-n78	CCG025651.1	3	10.028	1	24	2132	2155	UUUUUCUUGGUGUUGUUGGACUCU	GGAGUCCAAAAGCGCUAAGAAGAA	Cleavage		1
miR-n78	CCG030839.1	3	8.469	1	23	4316	4338	UUUUUCUUGGUGUUGUUGGACUC	GAGCUCAAUAACACCAAGAAAGG	Cleavage		1
miR-n78	CCG015005.1	2.5	14.552	1	24	36	59	UUUUUCUUGGUGUUGUUGGACUCU	AAAGUCCAACAGCUUCAAGAAAAG	Translation		1
miR-n78	CCG030129.1	2.5	20.98	1	22	57	78	UUUUUCUUGGUGUUGUUGGACU	AGUCCAACAGCUCCAAGGAAAG	Translation		1
miR-n78	CCG005738.1	2.5	18.673	1	23	3635	3657	UUUUUCUUGGUGUUGUUGGACUC	GAAUCUAACAAUAUCAAGAAAGG	Cleavage		1
miR-n78	CCG001218.2	3	10.842	1	22	7177	7198	UUUUUCUUGGUGUUGUUGGACU	AGCCCAACAGCAUCAAGAAAAU	Cleavage		1
miR-n78	CCG002101.1	2	7.963	1	22	13164	13185	UUUUUCUUGGUGUUGUUGGACU	AAUUCAACAACACCAAUAAAAA	Cleavage		1
miR-n78	CCG020278.1	2.5	17.662	1	24	912	935	UUUUUCUUGGUGUUGUUGGACUCU	GGGAUUCAACAAUAUUGAGAAAAA	Cleavage		1
miR-n78	CCG001482.1	3	9.241	1	24	17856	17879	UUUUUCUUGGUGUUGUUGGACUCU	AGGAUCCAGCAACAACAAAAAAAA	Translation		1
miR-n78	CCG028490.1	3	12.483	1	22	283	304	UUUUUCUUGGUGUUGUUGGACU	AGUUCAACAAUGUGAAGAAAAA	Translation		1
miR-n78	CCG004891.1	3	12.483	1	22	283	304	UUUUUCUUGGUGUUGUUGGACU	AGUUCAACAAUGUGAAGAAAAA	Translation		1
miR-n78	CCG020355.1	3	13.175	1	22	227	248	UUUUUCUUGGUGUUGUUGGACU	AGUCCAACAACAACAAGAACGA	Translation		1
miR-n78	CCG011784.1	2	13.906	1	23	608	630	UUUUUCUUGGUGUUGUUGGACUC	GGUUCCAAUAACAAUAAGAAAAA	Translation		1
miR-n78	CCG033629.1	2	16.521	1	23	606	628	UUUUUCUUGGUGUUGUUGGACUC	GGUUCCAAUAACAAUAAGAAAAA	Translation		1
miR-n78	CCG031777.1	3	9.403	1	24	42	65	UUUUUCUUGGUGUUGUUGGACUCU	ACAGUCCAACAACAAAAAGGGAAA	Translation		1
miR-n78	CCG002026.1	2.5	14.971	1	24	364	388	UUUUUCUUGGUGUUGUUGGA-CUCU	AGAGAUCCAGCAACGUCAAGGAGAA	Cleavage		1
miR-n78	CCG019072.1	2	7.273	1	22	636	657	UUUUUCUUGGUGUUGUUGGACU	AAUCCAAAAACACUAAGGAAAA	Cleavage		1
miR-n78	CCG033190.1	2.5	20.335	1	21	2341	2361	UUUUUCUUGGUGUUGUUGGAC	GUCUGGCAACACGAAGAAAAA	Translation		1
miR-n78	CCG016220.1	3	10.088	1	22	217	238	UUUUUCUUGGUGUUGUUGGACU	AGGCCAAUAGCACCAAGAGAGA	Cleavage		1
miR-n78	CCG016216.1	3	10.088	1	22	217	238	UUUUUCUUGGUGUUGUUGGACU	AGGCCAAUAGCACCAAGAGAGA	Cleavage		1
miR-n78	CCG008004.1	3	9.241	1	24	229	252	UUUUUCUUGGUGUUGUUGGACUCU	AGGAUCCAGCAACAACAAAAAAAA	Translation		1
miR-n78	CCG018055.1	2.5	11.276	1	20	3182	3201	UUUUUCUUGGUGUUGUUGGA	UCUGAUAACAUCAAGAAAGA	Cleavage		1
miR-n78	CCG025432.1	3	11.573	1	21	11327	11347	UUUUUCUUGGUGUUGUUGGAC	GUUCGACAAAAUCAAGAAAGA	Cleavage		1
miR-n78	CCG027046.1	3	18.576	1	22	938	959	UUUUUCUUGGUGUUGUUGGACU	GGACUAGUAAUACCAAGAAAAA	Cleavage		1
miR-n78	CCG006117.1	3	12.027	1	24	4661	4684	UUUUUCUUGGUGUUGUUGGACUCU	AGCAUCUAACAACACCACGAAAAU	Cleavage		1
miR-n78	CCG021566.1	2	13.183	1	20	546	565	UUUUUCUUGGUGUUGUUGGA	UUCAAAAACACCAAGAAGAA	Cleavage		1
miR-n78	CCG001658.1	2	13.183	1	20	546	565	UUUUUCUUGGUGUUGUUGGA	UUCAAAAACACCAAGAAGAA	Cleavage		1
miR-n78	CCG020717.1	2.5	3.407	1	22	10332	10353	UUUUUCUUGGUGUUGUUGGACU	AAUCCAACAACACAAAAAAAAA	Translation		1
miR-n78	CCG029543.1	2.5	12.301	1	22	17378	17399	UUUUUCUUGGUGUUGUUGGACU	AUUUUAACAACAACAAGAAGAA	Translation		1
miR-n78	CCG031086.1	3	18.786	1	22	63	84	UUUUUCUUGGUGUUGUUGGACU	AGUCCCACGGCAGCAAGAAAAA	Translation		1
miR-n78	CCG004228.1	3	15.984	1	24	3038	3061	UUUUUCUUGGUGUUGUUGGACUCU	AGCAUCCAACAGUGCCAAGAGAAC	Cleavage		1
miR-n78	CCG018820.1	2	11.827	1	20	2581	2600	UUUUUCUUGGUGUUGUUGGA	UCCAACAAAGUCAAGAAAAA	Cleavage		1
miR-n78	CCG005197.1	2.5	9.788	1	20	1015	1034	UUUUUCUUGGUGUUGUUGGA	UUCAAUAAUAUCAGGAAAAA	Cleavage		1
miR-n78	CCG031187.1	2.5	22.264	1	20	1626	1645	UUUUUCUUGGUGUUGUUGGA	UUUAACAACACCAGGGAAGA	Cleavage		1
miR-n78	CCG033289.1	2.5	22.264	1	20	1626	1645	UUUUUCUUGGUGUUGUUGGA	UUUAACAACACCAGGGAAGA	Cleavage		1
miR-n78	CCG017007.2	2.5	10.157	1	20	3306	3325	UUUUUCUUGGUGUUGUUGGA	UCCAAAAACACUAAGAAAAU	Cleavage		1
miR-n78	CCG028878.1	2.5	7.998	1	22	3363	3384	UUUUUCUUGGUGUUGUUGGACU	AUUCUAACAGCUCCAAGAGAAA	Translation		1
miR-n78	CCG025437.1	3	14.208	1	21	45	65	UUUUUCUUGGUGUUGUUGGAC	GUUUAACAAUACGAAGAAGAA	Translation		1
miR-n78	CCG018669.1	3	14.208	1	21	45	65	UUUUUCUUGGUGUUGUUGGAC	GUUUAACAAUACGAAGAAGAA	Translation		1
miR-n78	CCG014350.1	2	15.515	1	22	192	213	UUUUUCUUGGUGUUGUUGGACU	ACUCCAACAAAACAAAGAAAAA	Translation		1
miR-n78	CCG022664.1	2.5	11.067	1	22	1195	1216	UUUUUCUUGGUGUUGUUGGACU	AUUCCAACAACACUUAGAGGAA	Cleavage		1
miR-n78	CCG007431.1	2.5	10.768	1	20	3258	3277	UUUUUCUUGGUGUUGUUGGA	UCUAACAACUUCAAGAAAAG	Translation		1
miR-n78	CCG015095.1	3	12.98	1	21	6908	6928	UUUUUCUUGGUGUUGUUGGAC	GUGAAACAACAUCAAGAAGAA	Cleavage		1
miR-n78	CCG024650.1	3	17.732	1	22	16658	16679	UUUUUCUUGGUGUUGUUGGACU	AAUCCAACAAGACCAAUAAAGA	Cleavage		1
miR-n79	CCG034163.1	3	16.901	1	24	2767	2790	UAAGAUCAUUGCCUAUUGGAGACU	AAUUUCUAAUAGGCAGUGAUUUCA	Cleavage		1
miR-n79	CCG017344.1	3	15.243	1	21	1268	1288	UAAGAUCAUUGCCUAUUGGAG	CUCCAAGAGGUGGUGAUUUUA	Cleavage		1
miR-n79	CCG005415.1	3	13.625	1	24	3957	3980	UAAGAUCAUUGCCUAUUGGAGACU	AUUUUUUAAUAAGAAAUGAUCUUA	Translation		1
miR-n79	CCG005704.1	3	21.743	1	23	2128	2150	UAAGAUCAUUGCCUAUUGGAGAC	GCUUCCGAUAGGCACUGCUCUUA	Translation		1
miR-n79	CCG033459.1	3	18.525	1	20	2662	2681	UAAGAUCAUUGCCUAUUGGA	GCCAAUAAGCAAUGAUCUUC	Cleavage		1
miR-n79	CCG019263.1	3	14.853	1	20	2663	2682	UAAGAUCAUUGCCUAUUGGA	ACCAAUAAGCAAUGAUCUUC	Cleavage		1
miR-n79	CCG026879.2	3	22.352	1	21	2161	2181	UAAGAUCAUUGCCUAUUGGAG	CGCCAGUUGGCAAUGAUUUUA	Cleavage		1
miR-n79	CCG011254.1	3	17.73	1	22	1121	1142	UAAGAUCAUUGCCUAUUGGAGA	UAUUUAAUAGGGAAUGGUCUUG	Translation		1
miR-n79	CCG026019.1	3	14.236	1	22	2745	2766	UAAGAUCAUUGCCUAUUGGAGA	UGUUAGGUAGGCAAUGGUCUUA	Cleavage		1
miR-n79	CCG003596.1	3	19.286	1	20	1182	1201	UAAGAUCAUUGCCUAUUGGA	UCCAAUAUGCAGUGAUAUUA	Cleavage		1
miR-n79	CCG006289.1	3	13.054	1	20	4524	4543	UAAGAUCAUUGCCUAUUGGA	UUCAAUAGGUAUUGGUCUUG	Translation		1
miR-n79	CCG010899.1	3	17.784	1	24	2766	2789	UAAGAUCAUUGCCUAUUGGAGACU	AUUAUCCAACAGCCAAUGAUUUUG	Cleavage		1
miR-n79	CCG014677.1	3	17.064	1	20	1681	1700	UAAGAUCAUUGCCUAUUGGA	UUCAUUUGGCGAUGAUCUUA	Cleavage		1
miR-n79	CCG032203.1	3	18.636	1	20	1673	1692	UAAGAUCAUUGCCUAUUGGA	UUCAUUUGGCGAUGAUCUUA	Cleavage		1
miR-n80	CCG016240.1	2.5	13.565	1	21	8591	8611	UGCUCACUUCUCUUCUGUCAG	CUGAUAGAAGAAAUGUGAGCA	Translation		1
miR-n80	CCG020198.2	3	17.228	1	20	1615	1634	UGCUCACUUCUCUUCUGUCA	UGAUAGGGGAGAAGUGAGGA	Cleavage		1
miR-n80	CCG003005.1	3	16.645	1	21	2296	2316	UGCUCACUUCUCUUCUGUCAG	UUGGAAGAAGAGAAGUAAGCA	Cleavage		1
miR-n80	CCG003960.1	3	20.391	1	21	3844	3864	UGCUCACUUCUCUUCUGUCAG	UUGAUAGCAUGGAAGUGAGCA	Cleavage		1
miR-n80	CCG011433.1	3	19.833	1	20	286	305	UGCUCACUUCUCUUCUGUCA	UGGCUGAAGAGAAGUUAGCA	Cleavage		1
miR-n80	CCG031096.1	3	15.699	1	21	247	267	UGCUCACUUCUCUUCUGUCAG	UUGAAAGAAUAGAAGUGAGUG	Cleavage		1
miR-n80	CCG031095.1	3	15.699	1	21	247	267	UGCUCACUUCUCUUCUGUCAG	UUGAAAGAAUAGAAGUGAGUG	Cleavage		1
miR-n80	CCG000326.1	2.5	14.974	1	19	72	91	UGCUCAC-UUCUCUUCUGUC	GACAGGAGAGAAUGUGAGCA	Cleavage		1
miR-n80	CCG002016.1	3	19.089	1	19	3064	3083	UGCUCACUUCUC-UUCUGUC	GACAGAAUGAGAAGUGAGCC	Cleavage		1
miR-n81	CCG018180.1	1	16.95	1	21	1796	1816	UUGACAGAAGAUAGAGAGCAC	GUGCUCUCUCUCUUCUGUCAA	Cleavage		1
miR-n81	CCG009698.1	1	17.282	1	21	1798	1818	UUGACAGAAGAUAGAGAGCAC	GUGCUCUCUCUCUUCUGUCAA	Cleavage		1
miR-n81	CCG001407.1	1	18.521	1	21	3098	3118	UUGACAGAAGAUAGAGAGCAC	GUGCUCUCUCUCUUCUGUCAA	Cleavage		1
miR-n81	CCG011910.1	1	20.057	1	21	4050	4070	UUGACAGAAGAUAGAGAGCAC	GUGCUCUCUCUCUUCUGUCAA	Cleavage		1
miR-n81	CCG020346.1	1	21.619	1	21	4101	4121	UUGACAGAAGAUAGAGAGCAC	GUGCUCUCUCUCUUCUGUCAA	Cleavage		1
miR-n81	CCG031514.1	1	13.999	1	21	4022	4042	UUGACAGAAGAUAGAGAGCAC	GUGCUCUCUCUCUUCUGUCAA	Cleavage		1
miR-n81	CCG025326.1	1.5	18.485	1	21	2314	2334	UUGACAGAAGAUAGAGAGCAC	GUGCUCUCUCUCUUCUGUCAG	Cleavage		1
miR-n81	CCG000434.1	1.5	21.921	1	21	2329	2349	UUGACAGAAGAUAGAGAGCAC	GUGCUCUCUCUCUUCUGUCAG	Cleavage		1
miR-n81	CCG031541.1	2	12.526	1	21	1701	1721	UUGACAGAAGAUAGAGAGCAC	GUGCUCUCUCUCUUCUGUCAU	Cleavage		1
miR-n81	CCG020722.1	2	13.471	1	21	1868	1888	UUGACAGAAGAUAGAGAGCAC	GUGCUCUCUCUCUUCUGUCAU	Cleavage		1
miR-n81	CCG012473.1	2	12.961	1	21	2182	2202	UUGACAGAAGAUAGAGAGCAC	GUGCUCUCUCUCUUCUGUCAU	Cleavage		1
miR-n81	CCG027912.1	2	17.751	1	21	2153	2173	UUGACAGAAGAUAGAGAGCAC	GUGCUCUCUCUCUUCUGUCAU	Cleavage		1
miR-n81	CCG010481.1	2	15.983	1	21	2369	2389	UUGACAGAAGAUAGAGAGCAC	GUGCUCUCUCUCUUCUGUCAU	Cleavage		1
miR-n81	CCG014197.1	1.5	13.321	1	20	214	233	UUGACAGAAGAUAGAGAGCA	UGCUCUUUAUCUUUUGUCAG	Cleavage		1
miR-n81	CCG007683.1	1.5	13.321	1	20	6579	6598	UUGACAGAAGAUAGAGAGCA	UGCUCUUUAUCUUUUGUCAG	Cleavage		1
miR-n81	CCG021082.1	3	16.155	1	21	1510	1530	UUGACAGAAGAUAGAGAGCAC	GUGUUCUUUGUUUUCUGUUGA	Cleavage		1
miR-n81	CCG002126.1	3	11.374	1	20	32	51	UUGACAGAAGAUAGAGAGCA	CUCUCUCUAUUUUCUGUCAG	Cleavage		1
miR-n81	CCG003159.2	3	15.254	1	21	3168	3188	UUGACAGAAGAUAGAGAGCAC	GUGUUCUCUAUUUUUUUUCAA	Cleavage		1
miR-n81	CCG006012.1	3	12.166	1	22	201	222	UUGACAGAAGAUAGAGAGCACU	AGUGCUCUAUAUCAUCUGUUGA	Translation		1
miR-n81	CCG026505.1	3	12.166	1	22	201	222	UUGACAGAAGAUAGAGAGCACU	AGUGCUCUAUAUCAUCUGUUGA	Translation		1
miR-n81	CCG016014.1	3	21.87	1	20	365	384	UUGACAGAAGAUAGAGAGCA	UGCUUUCUGUUUUCUGUUAC	Cleavage		1
miR-n81	CCG030687.1	3	12.748	1	22	2680	2701	UUGACAGAAGAUAGAGAGCACU	GGUGCUGUUUAUAUUUUGUCAA	Translation		1
miR-n81	CCG025698.1	3	10.483	1	20	134	153	UUGACAGAAGAUAGAGAGCA	UGUUCUUUGUUUUCUGUUGA	Cleavage		1
miR-n81	CCG033308.1	3	18.452	1	21	2191	2211	UUGACAGAAGAUAGAGAGCAC	GCGCUCUCUCUCUUCUGUCAU	Cleavage		1
miR-n81	CCG007619.1	3	18.297	1	21	13159	13179	UUGACAGAAGAUAGAGAGCAC	GUGCUUUUUGUCUGUUGUCAA	Cleavage		1
miR-n81	CCG022608.1	2.5	21.854	1	20	23	42	UUGACAGAAGAUAGAGAGCA	UGUUUUCCAUUUUCUGUCAA	Cleavage		1
miR-n81	CCG030640.1	2.5	15.551	1	22	96	117	UUGACAGAAGAUAGAGAGCACU	AUUGCUCUCUUGUUUCUGUCAA	Translation		1
miR-n81	CCG020559.1	2.5	14.18	1	20	960	979	UUGACAGAAGAUAGAGAGCA	UGCUUUCUAUCAACUGUCAA	Translation		1
miR-n81	CCG013006.1	3	17.182	1	20	3421	3440	UUGACAGAAGAUAGAGAGCA	UGCUCUCUGUCAUCUGACAA	Translation		1
miR-n81	CCG015597.1	3	16.804	1	20	3660	3679	UUGACAGAAGAUAGAGAGCA	UGUUUGCUGUCUUUUGUCAA	Cleavage		1
miR-n81	CCG008284.1	2.5	17.389	1	20	2318	2337	UUGACAGAAGAUAGAGAGCA	UGCUCUCAAUCGUCUGUCAG	Translation		1
miR-n81	CCG031016.1	3	22.04	1	20	119	138	UUGACAGAAGAUAGAGAGCA	UGUUCUCUUUCUUGUGUCAA	Cleavage		1
miR-n81	CCG019186.1	3	12.132	1	20	3281	3300	UUGACAGAAGAUAGAGAGCA	UGCUUUAUAUCUUUUGUCAC	Cleavage		1
miR-n81	CCG015805.1	3	12.132	1	20	3283	3302	UUGACAGAAGAUAGAGAGCA	UGCUUUAUAUCUUUUGUCAC	Cleavage		1
miR-n81	CCG008333.1	3	17.254	1	20	7303	7322	UUGACAGAAGAUAGAGAGCA	UCCUCUUUGUCUUUUGUCAG	Cleavage		1
miR-n81	CCG001563.1	3	21.972	1	22	79	100	UUGACAGAAGAUAGAGAGCACU	AUUUCUCGUUAUCUUUUGUCAA	Cleavage		1
miR-n81	CCG024777.1	3	18.086	1	20	1166	1185	UUGACAGAAGAUAGAGAGCA	UUCUUGCUAUUUUCUGUCAA	Cleavage		1
miR-n81	CCG018978.1	3	18.483	1	22	3961	3982	UUGACAGAAGAUAGAGAGCACU	AAUUCUUUUUAUCUACUGUCAA	Cleavage		1
miR-n81	CCG000527.3	3	15.454	1	20	2229	2248	UUGACAGAAGAUAGAGAGCA	UGUUCUCCGUGUUCUGUCAA	Translation		1
miR-n82	CCG008532.1	2.5	11.928	1	21	676	696	UUUGGAAGGAAGAUUUGAAGU	ACUUUAAAUCUUUCUUUCAAU	Cleavage		1
miR-n82	CCG031811.2	2.5	12.338	1	21	676	696	UUUGGAAGGAAGAUUUGAAGU	ACUUUAAAUCUUUCUUUCAAU	Cleavage		1
miR-n82	CCG032455.2	3	19.062	1	21	2321	2341	UUUGGAAGGAAGAUUUGAAGU	ACUUUAAAUUUUUUUUUUAAA	Cleavage		1
miR-n82	CCG005229.1	3	10.021	1	21	5474	5494	UUUGGAAGGAAGAUUUGAAGU	AUUUCAAGUUUUUCUUUUAAA	Cleavage		1
miR-n82	CCG010906.1	2.5	16.971	1	20	2966	2985	UUUGGAAGGAAGAUUUGAAG	CUUCAAAUUUUCUUUCUAAU	Cleavage		1
miR-n82	CCG009667.1	3	16.167	1	21	266	286	UUUGGAAGGAAGAUUUGAAGU	GUUUUGAAUCUUCCUUUUGAA	Cleavage		1
miR-n82	CCG011005.1	3	13.692	1	21	1199	1219	UUUGGAAGGAAGAUUUGAAGU	ACUUCUAGUCUUUCUUUUAAA	Cleavage		1
miR-n82	CCG014498.1	2.5	20.43	1	21	3072	3092	UUUGGAAGGAAGAUUUGAAGU	GCUUCAAAUAUUUCUUCUGAA	Cleavage		1
miR-n82	CCG009604.1	2.5	8.823	1	20	4033	4052	UUUGGAAGGAAGAUUUGAAG	CUUUAAAUCUUUCUUCCAUA	Cleavage		1
miR-n82	CCG025934.1	2.5	2.444	1	21	129	149	UUUGGAAGGAAGAUUUGAAGU	ACUUCAUAAUUUCCUUCCAAA	Cleavage		1
miR-n82	CCG008693.1	2.5	2.444	1	21	129	149	UUUGGAAGGAAGAUUUGAAGU	ACUUCAUAAUUUCCUUCCAAA	Cleavage		1
miR-n82	CCG016227.1	2.5	10.268	1	20	7699	7718	UUUGGAAGGAAGAUUUGAAG	CUUCAAAUUUUCCUUCUGAU	Cleavage		1
miR-n82	CCG019598.2	3	18.989	1	21	1372	1392	UUUGGAAGGAAGAUUUGAAGU	AUUUCGAAGCUUCCUUCUGAA	Cleavage		1
miR-n82	CCG028226.1	3	13.046	1	20	224	243	UUUGGAAGGAAGAUUUGAAG	CUUUGAAUUUUUCUUUUAAA	Cleavage		1
miR-n82	CCG007862.1	2.5	15.224	1	21	2452	2472	UUUGGAAGGAAGAUUUGAAGU	GCUUCAGAUUCUCUUUCCAAA	Translation		1
miR-n82	CCG029597.2	3	10.075	1	21	6338	6358	UUUGGAAGGAAGAUUUGAAGU	AUUUCAAAUCUUCAUUCAAAA	Cleavage		1
miR-n82	CCG032613.1	2.5	17.711	1	21	5844	5864	UUUGGAAGGAAGAUUUGAAGU	GCUUUAAAUAUUUCUUCCAAG	Cleavage		1
miR-n82	CCG015040.1	3	9.492	1	21	2529	2549	UUUGGAAGGAAGAUUUGAAGU	ACUUCAAUUUUUUUUUUCAAA	Cleavage		1
miR-n82	CCG014142.1	3	12.325	1	20	10567	10586	UUUGGAAGGAAGAUUUGAAG	AUUCAGAUUUUCCUUCCAAC	Cleavage		1
miR-n82	CCG005442.2	2.5	11.372	1	20	9853	9872	UUUGGAAGGAAGAUUUGAAG	CUUCAAAUUUUUCUUUUAAG	Cleavage		1
miR-n82	CCG023689.1	2.5	13.615	1	20	1016	1035	UUUGGAAGGAAGAUUUGAAG	CUUCAACUUUUCUUUCUAAA	Cleavage		1
miR-n82	CCG017872.1	3	17.496	1	21	1236	1256	UUUGGAAGGAAGAUUUGAAGU	ACUUCCAAGCUUUCUUUCAAA	Cleavage		1
miR-n82	CCG025466.1	3	13.156	1	21	17102	17122	UUUGGAAGGAAGAUUUGAAGU	ACUUAAAAUUUUCUUUUUAAA	Cleavage		1
miR-n82	CCG020471.1	2.5	22.706	1	20	1301	1320	UUUGGAAGGAAGAUUUGAAG	CUUCAGAUUCUCUUUCCAAA	Translation		1
miR-n82	CCG025872.3	3	8.182	1	20	4101	4120	UUUGGAAGGAAGAUUUGAAG	CUUCAAAUUUUCCUUUUCAA	Cleavage		1
miR-n82	CCG023125.2	2.5	13.752	1	20	4471	4490	UUUGGAAGGAAGAUUUGAAG	CUCCAAAUCUUCCUUCUGGA	Cleavage		1
miR-n82	CCG009221.1	2.5	9.979	1	20	8436	8455	UUUGGAAGGAAGAUUUGAAG	CUUCAAUUCUUCCUUCUAAC	Cleavage		1
miR-n82	CCG023936.1	2.5	9.979	1	20	8436	8455	UUUGGAAGGAAGAUUUGAAG	CUUCAAUUCUUCCUUCUAAC	Cleavage		1
miR-n82	CCG005584.1	3	23.944	1	21	11283	11303	UUUGGAAGGAAGAUUUGAAGU	GUUUCAAGUUUUUUUUUCAAA	Cleavage		1
miR-n82	CCG000100.1	3	9.236	1	20	77	96	UUUGGAAGGAAGAUUUGAAG	CAUCAGAUUUUUCUUUCAAA	Cleavage		1
miR-n82	CCG017857.1	3	9.416	1	20	5296	5315	UUUGGAAGGAAGAUUUGAAG	UUUUAGAUUUUCCUUUUAAA	Cleavage		1
miR-n82	CCG002775.1	3	18.65	1	20	858	877	UUUGGAAGGAAGAUUUGAAG	AUUUAGAUUUUUCUUCCAAA	Cleavage		2
miR-n82	CCG002775.1	3	18.65	1	20	13273	13292	UUUGGAAGGAAGAUUUGAAG	AUUUAGAUUUUUCUUCCAAA	Cleavage		2
miR-n82	CCG028281.1	3	18.812	1	21	768	788	UUUGGAAGGAAGAUUUGAAGU	AUUUCAAUUAUUCCUUUCAAA	Cleavage		1
miR-n82	CCG020255.1	3	14.486	1	21	730	750	UUUGGAAGGAAGAUUUGAAGU	AGUUCAAAUCUUUGUUUCAAA	Cleavage		1
miR-n82	CCG010557.1	3	9.253	1	20	5125	5144	UUUGGAAGGAAGAUUUGAAG	UUUUAAAUUUUCUUUUUAAA	Cleavage		1
miR-n82	CCG001828.1	3	2.611	1	21	61	81	UUUGGAAGGAAGAUUUGAAGU	ACUUCCACUCAUCCUUCCAAA	Translation		1
miR-n82	CCG027526.1	3	15.685	1	21	3455	3475	UUUGGAAGGAAGAUUUGAAGU	GUUUGAAAUCUUUUUUUCAAA	Cleavage		1
miR-n82	CCG032745.1	2.5	3.57	1	20	1867	1886	UUUGGAAGGAAGAUUUGAAG	UUUUAAUUUUUCCUUCCAAA	Cleavage		1
miR-n82	CCG003996.1	3	9.96	1	21	11577	11597	UUUGGAAGGAAGAUUUGAAGU	AUUUCAAAUCUAUUUUUCAAA	Translation		1
miR-n82	CCG032512.1	3	21.734	1	21	1087	1107	UUUGGAAGGAAGAUUUGAAGU	GCUUCAAAUUUUCGGUCCAAA	Cleavage		1
miR-n82	CCG031379.1	3	10.951	1	20	2987	3006	UUUGGAAGGAAGAUUUGAAG	AUUUUAAUCUUCCUUCUAAA	Cleavage		1
miR-n82	CCG021142.1	3	12.91	1	21	2380	2400	UUUGGAAGGAAGAUUUGAAGU	GCAUCAAAUUUUCCUUUUAGA	Cleavage		1
miR-n82	CCG013296.1	3	11.871	1	21	5009	5029	UUUGGAAGGAAGAUUUGAAGU	AUGUCAAAUCCUCUUUCCAAA	Translation		1
miR-n82	CCG027079.1	3	16.165	1	20	1604	1623	UUUGGAAGGAAGAUUUGAAG	CUUCAAAUUAUUCUUUCAGA	Translation		1
miR-n82	CCG012985.1	3	13.707	1	20	60	79	UUUGGAAGGAAGAUUUGAAG	CUUCAAAUUUUCUUUCUAUA	Cleavage		1
miR-n82	CCG026898.2	3	11.75	1	20	1690	1709	UUUGGAAGGAAGAUUUGAAG	CUUCGGCUCUUCUUUCUAAA	Cleavage		1
miR-n82	CCG002695.1	2.5	7.548	1	20	61	80	UUUGGAAGGAAGAUUUGAAG	CUUUUAAUCUUCAUUCCAAA	Cleavage		1
miR-n82	CCG022436.1	3	11.416	1	21	859	879	UUUGGAAGGAAGAUUUGAAGU	GCUUGAAAUUCUCCUUCCAAG	Translation		1
miR-n82	CCG029433.1	3	16.007	1	20	2831	2850	UUUGGAAGGAAGAUUUGAAG	CCUCAGAUCUUUUUUCCAGA	Cleavage		1
miR-n82	CCG011072.1	3	15.238	1	20	2342	2361	UUUGGAAGGAAGAUUUGAAG	CUUCAAAUUUACCUUUCAGG	Translation		1
miR-n82	CCG027700.1	2.5	3.946	1	20	1637	1656	UUUGGAAGGAAGAUUUGAAG	CUUAACAUUUUCCUUCCAAA	Cleavage		1
miR-n82	CCG013641.1	3	7.417	1	20	2099	2118	UUUGGAAGGAAGAUUUGAAG	UUUCAAUUCUUCUUUUUAAA	Cleavage		1
miR-n82	CCG015293.1	3	17.162	1	20	1732	1751	UUUGGAAGGAAGAUUUGAAG	CUUCAGAGCUUUUUUUCAAA	Cleavage		1
miR-n82	CCG016898.1	3	16.792	1	20	1745	1764	UUUGGAAGGAAGAUUUGAAG	CUUCAGAGCUUUUUUUCAAA	Cleavage		1
miR-n82	CCG033901.3	3	7.998	1	20	3661	3680	UUUGGAAGGAAGAUUUGAAG	CUCUAAAUUUUCUUUUCAAA	Cleavage		1
miR-n82	CCG026633.1	2.5	5.242	1	20	587	606	UUUGGAAGGAAGAUUUGAAG	CUUCUUAUCUUCUUUCCAAA	Cleavage		1
miR-n82	CCG002362.1	3	21.853	1	20	279	298	UUUGGAAGGAAGAUUUGAAG	CUUCGGUUCUUCUUUUCAAA	Cleavage		1
miR-n82	CCG008033.1	3	5.162	1	20	3342	3361	UUUGGAAGGAAGAUUUGAAG	GUACGAAUCUUCCUUCUAAA	Cleavage		1
miR-n82	CCG023082.1	3	2.611	1	21	61	81	UUUGGAAGGAAGAUUUGAAGU	ACUUCCACUCAUCCUUCCAAA	Translation		1
miR-n82	CCG029504.1	3	7.764	1	20	252	271	UUUGGAAGGAAGAUUUGAAG	UUUCACAACUUUCUUCCAAA	Cleavage		1
miR-n82	CCG014786.1	3	17.993	1	20	2923	2942	UUUGGAAGGAAGAUUUGAAG	UUUUAAUUCUUCCUUCCAGG	Cleavage		1
miR-n82	CCG021473.1	3	17.993	1	20	3067	3086	UUUGGAAGGAAGAUUUGAAG	UUUUAAUUCUUCCUUCCAGG	Cleavage		1
miR-n82	CCG016643.2	3	17.965	1	20	2027	2046	UUUGGAAGGAAGAUUUGAAG	UUUAAAAUUUUUCUUCCAGA	Cleavage		1
miR-n83	CCG009168.1	2	14.493	1	24	734	757	AUUUAAAUUGAUUCUGAAACUAUU	AAUGGUUUUUGAAUCAAUUUGAAU	Cleavage		1
miR-n83	CCG015919.1	2.5	17.268	1	23	1232	1255	AUUUAAAUUGAUUCUGAA-ACUAU	AUGGUAUUCAGAAUCAAUUUAAGU	Cleavage		1
miR-n83	CCG008897.1	2.5	11.976	1	23	2883	2905	AUUUAAAUUGAUUCUGAAACUAU	AUAGUUUCAGAACAAAUUUAAGU	Translation		1
miR-n83	CCG021448.1	2	9.617	1	23	323	345	AUUUAAAUUGAUUCUGAAACUAU	AGAGUUUUGUAAUCAAUUUAAAU	Cleavage		1
miR-n83	CCG029815.1	3	13.505	1	23	3215	3237	AUUUAAAUUGAUUCUGAAACUAU	AUAAUAUCAGAAUUAGUUUAAAU	Cleavage		1
miR-n83	CCG015452.1	3	11.089	1	23	3255	3277	AUUUAAAUUGAUUCUGAAACUAU	AUAAUAUCAGAAUUAGUUUAAAU	Cleavage		1
miR-n83	CCG004703.1	2	16.083	1	21	1123	1143	AUUUAAAUUGAUUCUGAAACU	AGUUCUGGAAUCAAUUUAAAU	Cleavage		1
miR-n83	CCG004704.1	2	14.325	1	21	1124	1144	AUUUAAAUUGAUUCUGAAACU	AGUUCUGGAAUCAAUUUAAAU	Cleavage		1
miR-n83	CCG028441.5	1	13.073	1	20	1050	1069	AUUUAAAUUGAUUCUGAAAC	GUUUCAGAAUCUAUUUAAAU	Translation		1
miR-n83	CCG025012.2	3	7.757	1	24	5110	5133	AUUUAAAUUGAUUCUGAAACUAUU	AUUAAUUUUAGAAUUAAUUUAAAA	Cleavage		1
miR-n83	CCG016404.1	3	12.094	1	23	4992	5014	AUUUAAAUUGAUUCUGAAACUAU	AUGCUUUCGGAAUUAGUUUGAAU	Cleavage		1
miR-n83	CCG006138.1	3	14.115	1	22	4637	4658	AUUUAAAUUGAUUCUGAAACUA	UAUUUUCAGAAUCAGUUAAAAU	Cleavage		1
miR-n83	CCG000801.1	3	16.792	1	24	8656	8679	AUUUAAAUUGAUUCUGAAACUAUU	AAAAGUUUUAGAGUUAUUUUGAAU	Cleavage		1
miR-n83	CCG008127.2	3	11.513	1	24	2964	2987	AUUUAAAUUGAUUCUGAAACUAUU	AAUCAUGUCAGAGUUAAUUUAAAU	Cleavage		1
miR-n83	CCG011314.1	2.5	18.446	1	21	5107	5127	AUUUAAAUUGAUUCUGAAACU	AGUUUCAGGAUCUAUUUGAGU	Translation		1
miR-n83	CCG011315.1	2.5	19.711	1	21	5137	5157	AUUUAAAUUGAUUCUGAAACU	AGUUUCAGGAUCUAUUUGAGU	Translation		1
miR-n83	CCG021355.1	2	16.389	1	20	1076	1095	AUUUAAAUUGAUUCUGAAAC	GUUUCAGAGAUAAUUUAAAU	Translation		1
miR-n83	CCG024381.1	2	16.41	1	20	1134	1153	AUUUAAAUUGAUUCUGAAAC	GUUUCAGAGAUAAUUUAAAU	Translation		1
miR-n83	CCG018053.1	2	18.726	1	20	1875	1894	AUUUAAAUUGAUUCUGAAAC	GUUUGAGAAUUAAUUUGAAU	Cleavage		1
miR-n83	CCG023621.1	2.5	17.86	1	21	313	333	AUUUAAAUUGAUUCUGAAACU	AGUUGCAGAAACAGUUUAAAU	Translation		1
miR-n83	CCG013593.1	2.5	15.14	1	23	2600	2622	AUUUAAAUUGAUUCUGAAACUAU	AGGGUUUCAAAAUCCAUUUAAGU	Translation		1
miR-n83	CCG019144.1	2.5	12.748	1	21	9528	9548	AUUUAAAUUGAUUCUGAAACU	AGUUUCAUAAUUUAUUUAAAU	Translation		1
miR-n83	CCG020931.1	3	14.126	1	20	3594	3613	AUUUAAAUUGAUUCUGAAAC	UUUUUGGAGUCAAUUUAGAU	Cleavage		1
miR-n83	CCG008408.1	3	13.631	1	20	3778	3797	AUUUAAAUUGAUUCUGAAAC	UUUUUGGAGUCAAUUUAGAU	Cleavage		1
miR-n83	CCG020515.1	3	11.93	1	21	1516	1536	AUUUAAAUUGAUUCUGAAACU	AUUUUCAUGAUUAAUUUAAAU	Cleavage		1
miR-n83	CCG004987.1	2.5	15.922	1	20	7138	7157	AUUUAAAUUGAUUCUGAAAC	GUUUAAGAAUUAAUUUGGAU	Cleavage		1
miR-n83	CCG004525.1	2.5	17.915	1	20	3344	3363	AUUUAAAUUGAUUCUGAAAC	GUUUAAGAAUUAAUUUGGAU	Cleavage		1
miR-n83	CCG005885.1	3	16.209	1	24	1090	1113	AUUUAAAUUGAUUCUGAAACUAUU	AAAUGUUUCUGAAACAAUUUAAAA	Translation		1
miR-n83	CCG001817.1	3	10.513	1	22	1999	2019	AUUUAAAUUGAUUCUGAAACUA	UAGUUUCA-AAUCAAUUUGGAU	Cleavage		1
miR-n83	CCG002750.1	3	16.884	1	23	4002	4024	AUUUAAAUUGAUUCUGAAACUAU	AUUGUAUUAGAAUCGUUUUAAAU	Cleavage		1
miR-n83	CCG001717.1	2.5	17.357	1	20	13018	13037	AUUUAAAUUGAUUCUGAAAC	GUUUAAGAAUUAAUUUGGAU	Cleavage		1
miR-n83	CCG006472.4	2	10.565	1	22	15507	15528	AUUUAAAUUGAUUCUGAAACUA	UUGUUUAAGAAUCUAUUUAAAU	Translation		1
miR-n84	CCG013662.1	2.5	24.073	1	22	2207	2228	UUGGACUGAAGGGAGCUCCCUC	GAGGGAGUUCCCCUCGGUCUAA	Translation		1
miR-n84	CCG021472.1	2.5	21.568	1	22	658	679	UUGGACUGAAGGGAGCUCCCUC	GGGGGGGUUCCUUUCAGUCUAG	Cleavage		1
miR-n84	CCG014785.1	2.5	21.568	1	22	658	679	UUGGACUGAAGGGAGCUCCCUC	GGGGGGGUUCCUUUCAGUCUAG	Cleavage		1
miR-n84	CCG016988.2	2.5	15.059	1	21	1543	1563	UUGGACUGAAGGGAGCUCCCU	AGGUAGCUCCCUUUAGUUUAA	Cleavage		1
miR-n84	CCG032598.1	2.5	21.351	1	20	1648	1667	UUGGACUGAAGGGAGCUCCC	UGGAGCUCCCUUCACUCCAA	Cleavage		1
miR-n84	CCG012899.1	3	18.267	1	22	807	827	UUGGACUGAAGGGAGCUCCCUC	GAGGGGGC-CCCUUCAGUCCAG	Cleavage		1
miR-n84	CCG033189.2	3	24.447	1	21	2005	2025	UUGGACUGAAGGGAGCUCCCU	GGGGGGUUGCCUUCAGUCUGA	Cleavage		1
miR-n84	CCG027899.1	3	20.993	1	20	118	137	UUGGACUGAAGGGAGCUCCC	UGGAGCUCUAUUCGGUCCAA	Translation		1
miR-n85	CCG000550.2	2	12.914	1	21	418	438	AGGUGCUGGUGCCGGUGCAGG	CCUGCACCUGCACCAGCACCA	Cleavage		1
miR-n85	CCG006774.1	2.5	19.363	1	21	3569	3589	AGGUGCUGGUGCCGGUGCAGG	CCUGCACCUGCACCUGCACCU	Cleavage		1
miR-n85	CCG019201.1	2.5	16.904	1	21	4333	4353	AGGUGCUGGUGCCGGUGCAGG	CCGGCACCGGCACCGGCACCA	Cleavage		1
miR-n85	CCG028265.1	2	21.133	1	20	23	42	AGGUGCUGGUGCCGGUGCAG	CUGCAUUGGCACUAGCACUU	Cleavage		1
miR-n85	CCG019258.1	2	21.133	1	20	23	42	AGGUGCUGGUGCCGGUGCAG	CUGCAUUGGCACUAGCACUU	Cleavage		1
miR-n85	CCG019199.1	2.5	16.904	1	21	574	594	AGGUGCUGGUGCCGGUGCAGG	CCGGCACCGGCACCGGCACCA	Cleavage		1
miR-n85	CCG006687.1	2	11.353	1	21	118	138	AGGUGCUGGUGCCGGUGCAGG	CCAGCACCAGCACCAGCACCU	Cleavage		1
miR-n85	CCG018722.1	3	6.475	1	21	127	147	AGGUGCUGGUGCCGGUGCAGG	CCAGCACCAGCACCAGCACCA	Cleavage		1
miR-n85	CCG017047.1	3	19.82	1	21	10088	10108	AGGUGCUGGUGCCGGUGCAGG	CCUCCACCUGCACCAGCACCA	Cleavage		1
miR-n85	CCG002476.1	3	18.822	1	21	113	133	AGGUGCUGGUGCCGGUGCAGG	CCAGCACCAGCACCAGCACCA	Cleavage		1
miR-n85	CCG033905.2	3	8.1	1	21	4680	4700	AGGUGCUGGUGCCGGUGCAGG	CCAGCACCAGCACCAGCACCA	Cleavage		1
miR-n85	CCG034045.1	2.5	22.773	1	20	2702	2721	AGGUGCUGGUGCCGGUGCAG	AUGCACUGGCAACAGCACCU	Translation		1
miR-n85	CCG025848.1	3	14.799	1	21	1340	1360	AGGUGCUGGUGCCGGUGCAGG	CCAGCUCCGGCACCAGCACCC	Cleavage		1
miR-n85	CCG005730.1	3	16.078	1	21	5049	5069	AGGUGCUGGUGCCGGUGCAGG	CCAGCACCAGCACCAGCACCA	Cleavage		1
miR-n85	CCG010601.1	3	13.588	1	21	703	723	AGGUGCUGGUGCCGGUGCAGG	CCUGCAUUCCCACCAGCACCU	Cleavage		1
miR-n85	CCG021399.1	3	20.323	1	21	1185	1205	AGGUGCUGGUGCCGGUGCAGG	CCAGCACCAGCACCAGCACCA	Cleavage		1
miR-n85	CCG010669.1	3	11.397	1	21	175	195	AGGUGCUGGUGCCGGUGCAGG	CCAGCACCAGCACCAGCACCG	Cleavage		1
miR-n85	CCG011447.1	3	21.134	1	21	205	225	AGGUGCUGGUGCCGGUGCAGG	UCUGCAAUGGUAUCAGCACUU	Cleavage		1
miR-n85	CCG022437.1	3	6.286	1	21	112	132	AGGUGCUGGUGCCGGUGCAGG	CCAGCACCAGCACCAGCACCA	Cleavage		1
miR-n85	CCG027102.2	3	9.418	1	21	78	98	AGGUGCUGGUGCCGGUGCAGG	CCAGCACCAGCACCAGCACCA	Cleavage		1
miR-n85	CCG000731.1	3	10.108	1	21	58	78	AGGUGCUGGUGCCGGUGCAGG	CCAGCACCAGCACCAGCACCG	Cleavage		1
miR-n85	CCG013992.1	2.5	21.207	1	20	563	582	AGGUGCUGGUGCCGGUGCAG	CUGCACCAGCACCUGCACCU	Cleavage		1
miR-n85	CCG011111.1	3	7.928	1	20	1749	1768	AGGUGCUGGUGCCGGUGCAG	CUGCACCGCCGCCAUCACCU	Cleavage		1
miR-n85	CCG021620.1	3	7.654	1	21	3873	3893	AGGUGCUGGUGCCGGUGCAGG	CCUCCACCACCACCAGCACCU	Cleavage		1
miR-n85	CCG010284.1	3	10.924	1	21	187	207	AGGUGCUGGUGCCGGUGCAGG	UCUUCCUCGGCACCAGUACCU	Cleavage		1
miR-n85	CCG006115.1	3	10.141	1	21	565	585	AGGUGCUGGUGCCGGUGCAGG	CCUACUCCAGCACCAGCACCU	Cleavage		1
miR-n85	CCG007130.2	3	9.358	1	21	565	585	AGGUGCUGGUGCCGGUGCAGG	CCUACUCCAGCACCAGCACCU	Cleavage		1
miR-n85	CCG013472.1	3	14.533	1	20	1202	1221	AGGUGCUGGUGCCGGUGCAG	CAGCACCAGCGCCAGCAUCU	Cleavage		1
miR-n85	CCG026018.1	3	8.635	1	21	148	168	AGGUGCUGGUGCCGGUGCAGG	UCUCCACCACCACCAGCACCU	Cleavage		1
miR-n85	CCG011546.1	3	18.254	1	20	1378	1397	AGGUGCUGGUGCCGGUGCAG	CUAAACAGGCACCAGCACCU	Cleavage		1
miR-n85	CCG024293.1	3	16.421	1	20	1406	1425	AGGUGCUGGUGCCGGUGCAG	CUAAACAGGCACCAGCACCU	Cleavage		1
miR-n86	CCG012499.1	1.5	19.226	1	21	141	161	CCUCGCUCCCAGCUGACACCC	GGGUGCCAGUUGGGAGCGAGG	Cleavage		1
miR-n87	CCG006135.1	1.5	10.225	1	20	8182	8201	AAAUUGAUGAAUUUAUGGAG	CUCUAUAAAUUUAUUAAUUU	Cleavage		1
miR-n87	CCG026384.1	1.5	16.712	1	21	5519	5539	AAAUUGAUGAAUUUAUGGAGU	GCUUAAUAAAUUCAUCAAUUU	Cleavage		1
miR-n87	CCG033430.1	2	14.001	1	20	387	406	AAAUUGAUGAAUUUAUGGAG	UUCCAUAAAUUCAUCAAAUU	Cleavage		1
miR-n87	CCG009436.1	2	19.432	1	21	1682	1702	AAAUUGAUGAAUUUAUGGAGU	GCUCCAUGAGUUCUUCAAUUU	Cleavage		1
miR-n87	CCG027218.2	3	10.228	1	21	454	474	AAAUUGAUGAAUUUAUGGAGU	AUUUUAUGAAUUUAUUAAUUU	Cleavage		1
miR-n87	CCG007241.1	2.5	10.951	1	21	3688	3708	AAAUUGAUGAAUUUAUGGAGU	ACUUAAUAAAUUUAUUAAUUU	Cleavage		1
miR-n87	CCG032869.1	2.5	13.35	1	21	393	413	AAAUUGAUGAAUUUAUGGAGU	AUUCCAUAACUCCAUCAAUUU	Translation		1
miR-n87	CCG011621.4	2.5	9.057	1	21	7795	7815	AAAUUGAUGAAUUUAUGGAGU	ACUUCAUCAAUUCAUUGAUUU	Cleavage		1
miR-n87	CCG001516.3	2	2.526	1	20	9839	9858	AAAUUGAUGAAUUUAUGGAG	UUUCAUAAAUUUAUUAAUUU	Cleavage		1
miR-n87	CCG033388.1	2	8.126	1	21	14402	14422	AAAUUGAUGAAUUUAUGGAGU	GCUCUAAAAAUUCAUUAAUUU	Cleavage		1
miR-n87	CCG014357.1	2.5	7.706	1	20	187	206	AAAUUGAUGAAUUUAUGGAG	CUCUAUAAAUUCACCGAUUU	Cleavage		1
miR-n87	CCG025908.1	3	16.122	1	21	95	115	AAAUUGAUGAAUUUAUGGAGU	AUUUUUUGAAUUCAUCAAUUU	Cleavage		1
miR-n87	CCG016038.1	2	11.554	1	20	6877	6896	AAAUUGAUGAAUUUAUGGAG	CUUCAAAGAUUCAUCAAUUU	Cleavage		1
miR-n87	CCG023284.1	3	14.884	1	21	614	634	AAAUUGAUGAAUUUAUGGAGU	AUUUCUUAAAUUUAUUAAUUU	Cleavage		1
miR-n87	CCG017944.1	3	10.4	1	20	378	397	AAAUUGAUGAAUUUAUGGAG	UUUCAUGAAUUUGUUAAUUU	Cleavage		1
miR-n87	CCG006472.4	2.5	13.817	1	20	24417	24436	AAAUUGAUGAAUUUAUGGAG	UUUCAUAAAUUUAUCAAUUC	Cleavage		2
miR-n87	CCG006472.4	2.5	14.685	1	20	39840	39859	AAAUUGAUGAAUUUAUGGAG	UUUCAUAAAUUUAUCAAUUC	Cleavage		2
miR-n87	CCG017173.1	3	10.501	1	21	512	532	AAAUUGAUGAAUUUAUGGAGU	ACUAUAUAAAUUGGUCAAUUU	Translation		1
miR-n87	CCG025456.1	2.5	17.283	1	20	2908	2927	AAAUUGAUGAAUUUAUGGAG	CUCCAUAUAUUUGUCAGUUU	Cleavage		1
miR-n87	CCG027127.3	3	11.354	1	21	815	835	AAAUUGAUGAAUUUAUGGAGU	ACUUAAUAAUUUUAUCAAUUU	Cleavage		1
miR-n87	CCG003946.1	2.5	15.043	1	20	1698	1717	AAAUUGAUGAAUUUAUGGAG	CCCUAUGAAUUCAUCAGUUU	Cleavage		1
miR-n87	CCG008799.1	2.5	8.354	1	20	1032	1051	AAAUUGAUGAAUUUAUGGAG	CUUCUUAAAUUUAUUAAUUU	Cleavage		1
miR-n87	CCG028326.1	3	12.201	1	21	1153	1173	AAAUUGAUGAAUUUAUGGAGU	AUUGUAUAAAUGCAUCAAUUU	Translation		1
miR-n87	CCG029566.1	3	12.137	1	21	121	141	AAAUUGAUGAAUUUAUGGAGU	GUUUUAGAAAUUCAUCAGUUU	Cleavage		1
miR-n87	CCG032470.1	3	12.412	1	21	2096	2116	AAAUUGAUGAAUUUAUGGAGU	GUUCUAUAAAUUUAGCAAUUU	Cleavage		1
miR-n87	CCG011369.1	3	15.7	1	21	287	307	AAAUUGAUGAAUUUAUGGAGU	AGUUCAUAAUUUCAUUAAUUU	Cleavage		1
miR-n87	CCG033390.2	2.5	18.534	1	21	2376	2396	AAAUUGAUGAAUUUAUGGAGU	GCUCCAGAAGUUCUUCAAUUU	Cleavage		1
miR-n87	CCG030776.1	3	7.591	1	20	5741	5760	AAAUUGAUGAAUUUAUGGAG	GUUCAUAAAUUUGUUAAUUU	Cleavage		1
miR-n87	CCG007094.1	3	7.35	1	20	5735	5754	AAAUUGAUGAAUUUAUGGAG	GUUCAUAAAUUUGUUAAUUU	Cleavage		1
miR-n87	CCG032711.2	3	8.923	1	21	3395	3415	AAAUUGAUGAAUUUAUGGAGU	AGUCUUUAAAUUUAUCAAUUU	Cleavage		1
miR-n87	CCG032991.1	3	5.731	1	21	2655	2675	AAAUUGAUGAAUUUAUGGAGU	GUUCUCUAAAUUUAUUAAUUU	Cleavage		1
miR-n87	CCG017320.1	3	16.866	1	20	1392	1411	AAAUUGAUGAAUUUAUGGAG	CUCCGUCAAUUCAUCGAUUC	Cleavage		1
miR-n87	CCG027125.1	3	11.354	1	21	774	794	AAAUUGAUGAAUUUAUGGAGU	ACUUAAUAAUUUUAUCAAUUU	Cleavage		1
miR-n87	CCG012233.1	3	13.958	1	21	2945	2965	AAAUUGAUGAAUUUAUGGAGU	ACUCCAAAAACUUGUCAAUUU	Translation		1
miR-n87	CCG019354.1	3	12.442	1	21	5001	5021	AAAUUGAUGAAUUUAUGGAGU	AUCCUUUAAAUUCAUCAAUUU	Cleavage		1
miR-n87	CCG024520.1	3	12.637	1	20	1125	1144	AAAUUGAUGAAUUUAUGGAG	AUCCAUAGAUUCUUUAAUUU	Cleavage		1
miR-n87	CCG025652.1	3	19.433	1	21	3592	3612	AAAUUGAUGAAUUUAUGGAGU	AUUCCAUCAGUUAAUCAAUUU	Translation		1
miR-n87	CCG000482.1	3	19.333	1	21	103	123	AAAUUGAUGAAUUUAUGGAGU	GCUCCGGAGAUUCUUCAAUUU	Cleavage		1
miR-n87	CCG021844.2	3	9.682	1	21	6681	6701	AAAUUGAUGAAUUUAUGGAGU	ACUCCAUGCAAUCAUUAAUUU	Translation		1
miR-n87	CCG001238.1	3	16.238	1	20	3783	3802	AAAUUGAUGAAUUUAUGGAG	GUCCAAAAAUUUGUCAAUUU	Cleavage		1
miR-n87	CCG007251.1	2.5	10.803	1	20	3896	3915	AAAUUGAUGAAUUUAUGGAG	CUCUAUAAAACCAUCAAUUU	Translation		1
miR-n87	CCG010381.4	3	21.047	1	21	2242	2262	AAAUUGAUGAAUUUAUGGAGU	GCUGUGUCAAUUCAUCAAUUU	Cleavage		1
miR-n87	CCG032739.1	3	12.888	1	20	1872	1891	AAAUUGAUGAAUUUAUGGAG	UUUCACUAAUUCAUCAAUUU	Cleavage		1
miR-n87	CCG009863.1	3	12.81	1	21	8548	8568	AAAUUGAUGAAUUUAUGGAGU	GUUCCACAAAUUCUUUAAUUU	Cleavage		1
miR-n87	CCG022376.1	3	10.509	1	20	25860	25879	AAAUUGAUGAAUUUAUGGAG	UUUCUUAAAUUUAUUAAUUU	Cleavage		1
miR-n88	CCG016240.1	3	12.529	1	22	8591	8612	GUGCUCACGUCUCUUCUGUCAG	CUGAUAGAAGAAAUGUGAGCAG	Translation		1
miR-n88	CCG005316.1	3	14.492	1	22	423	444	GUGCUCACGUCUCUUCUGUCAG	UUGAUGAAAGGGACGUGAGCAU	Cleavage		1
miR-n88	CCG027315.1	3	16.29	1	20	2469	2488	GUGCUCACGUCUCUUCUGUC	UCCAGAAGAGACGUGGGCAU	Cleavage		1
miR-n88	CCG017469.1	3	19.84	1	20	3543	3562	GUGCUCACGUCUCUUCUGUC	CGCAUAGGAGACGUGAGCAC	Cleavage		1
miR-n88	CCG000326.1	3	15.698	1	20	72	92	GUGCUCACG-UCUCUUCUGUC	GACAGGAGAGAAUGUGAGCAC	Translation		1
miR-n89	CCG031175.1	2	18.517	1	21	2628	2648	UUCCAAAGGGAUCGCAUUGAU	AACAAUGCGAUCCCUUUGGAU	Cleavage		1
miR-n89	CCG003010.1	2	20.402	1	21	2636	2656	UUCCAAAGGGAUCGCAUUGAU	AACAAUGCGAUCCCUUUGGAU	Cleavage		1
miR-n89	CCG015024.1	2	22.341	1	20	2159	2178	UUCCAAAGGGAUCGCAUUGA	ACAAUGCGAUCCCUUUGGAU	Cleavage		1
miR-n89	CCG019309.1	2	22.251	1	20	2262	2281	UUCCAAAGGGAUCGCAUUGA	ACAAUGCGAUCCCUUUGGAU	Cleavage		1
miR-n89	CCG007314.1	3	19.283	1	21	1426	1446	UUCCAAAGGGAUCGCAUUGAU	GUUAGUGAGGUUCCUUUGGAA	Cleavage		1
miR-n89	CCG007613.1	3	17.128	1	21	2648	2668	UUCCAAAGGGAUCGCAUUGAU	GUUAGUGAGGUUCCUUUGGAA	Cleavage		1
miR-n89	CCG023934.1	3	13.439	1	20	3753	3772	UUCCAAAGGGAUCGCAUUGA	UGAAUGCGAUCUUUUUGGAU	Cleavage		1
miR-n89	CCG029875.1	3	16.472	1	21	349	369	UUCCAAAGGGAUCGCAUUGAU	AUAAAUGGGAUACCUUUGGAA	Translation		1
miR-n89	CCG002172.1	3	20.463	1	20	645	664	UUCCAAAGGGAUCGCAUUGA	UUAAAGAGGUCCCUUUGGAA	Cleavage		1
miR-n89	CCG005109.2	3	14.408	1	20	3276	3295	UUCCAAAGGGAUCGCAUUGA	UGAAUGCAAUUUCUUUGGAA	Cleavage		1
miR-n90	CCG000829.1	2.5	10.082	1	20	3806	3825	UAUGGGAGGAUUGGACAGGA	UCUUGUUUAAUCCUUCUAUA	Cleavage		1
miR-n90	CCG013685.1	3	13.639	1	21	1128	1148	UAUGGGAGGAUUGGACAGGAC	GUUCUGUUCAAUGCUUCUAUA	Translation		1
miR-n90	CCG001559.1	3	10.206	1	20	2818	2837	UAUGGGAGGAUUGGACAGGA	UCCUGUUUAAUUUUCUCAUG	Cleavage		1
miR-n90	CCG030126.1	2.5	14.981	1	20	3430	3449	UAUGGGAGGAUUGGACAGGA	UCCUGUCCGUUCCUUUCAUA	Translation		1
miR-n90	CCG033960.1	3	16.095	1	21	5598	5618	UAUGGGAGGAUUGGACAGGAC	GUAUUGUCUCAUCCUCCCAUA	Cleavage		1
miR-n90	CCG001789.1	3	15.821	1	20	798	817	UAUGGGAGGAUUGGACAGGA	UUCUGUCCAUUUCUCCUAUG	Translation		1
miR-n90	CCG020598.1	3	16.147	1	20	3026	3045	UAUGGGAGGAUUGGACAGGA	UUCUGUCCAUUUUUUCCAUA	Translation		1
miR-n90	CCG033633.2	3	9.851	1	20	347	366	UAUGGGAGGAUUGGACAGGA	UACUGUUCAAUCUUUUCAUA	Cleavage		1
miR-n90	CCG018634.1	3	8.925	1	20	1410	1429	UAUGGGAGGAUUGGACAGGA	UUCUUUUUAAUCCUUCCAUA	Cleavage		1
miR-n90	CCG002790.1	3	16.147	1	20	3028	3047	UAUGGGAGGAUUGGACAGGA	UUCUGUCCAUUUUUUCCAUA	Translation		2
miR-n90	CCG002790.1	3	16.147	1	20	11948	11967	UAUGGGAGGAUUGGACAGGA	UUCUGUCCAUUUUUUCCAUA	Translation		2
miR-n90	CCG007871.1	3	11.297	1	20	3225	3244	UAUGGGAGGAUUGGACAGGA	UCCUCUCCACUUCUCUCAUA	Translation		1
miR-n91	CCG026938.1	3	15.277	1	22	2211	2232	UAGCCAAGGACGAUUUGCCUGU	ACAGGCAACGCGUCCUUGGCUU	Cleavage		1
miR-n91	CCG030364.1	2.5	23.452	1	20	3313	3332	UAGCCAAGGACGAUUUGCCU	GGGCAAGUCGUUCUUGGCUC	Cleavage		1
miR-n91	CCG015515.1	3	15.357	1	20	34	53	UAGCCAAGGACGAUUUGCCU	CGGCAAGUCAUCCUUGGCUG	Translation		1
miR-n91	CCG032016.1	3	20.772	1	20	20163	20182	UAGCCAAGGACGAUUUGCCU	AGGCGGAGCGUCCUUGGCUC	Cleavage		1
miR-n91	CCG032020.1	3	20.772	1	20	20163	20182	UAGCCAAGGACGAUUUGCCU	AGGCGGAGCGUCCUUGGCUC	Cleavage		1
miR-n91	CCG032010.1	3	20.772	1	20	20164	20183	UAGCCAAGGACGAUUUGCCU	AGGCGGAGCGUCCUUGGCUC	Cleavage		1
miR-n92	CCG018162.1	2.5	23.994	1	20	686	705	AACCCCUAGUUGCACGUGGA	UUCAUGUGCAAUCAGGGGUU	Cleavage		1
miR-n92	CCG020356.1	3	16.81	1	20	360	379	AACCCCUAGUUGCACGUGGA	UUCAUGUGGAACAAGGGGUU	Cleavage		1
miR-n92	CCG030871.1	3	16.092	1	20	1648	1667	AACCCCUAGUUGCACGUGGA	UUCAUGUGGAACAAGGGGUU	Cleavage		1
miR-n92	CCG022642.1	3	20.657	1	20	614	633	AACCCCUAGUUGCACGUGGA	UUCAUGUGGAACAAGGGGUU	Cleavage		1
miR-n92	CCG028689.1	3	21.274	1	20	12516	12535	AACCCCUAGUUGCACGUGGA	UUCAUGUGGAACAAGGGGUU	Cleavage		1
miR-n92	CCG001359.1	3	19.597	1	20	7315	7334	AACCCCUAGUUGCACGUGGA	UUCAUGUGGAACAAGGGGUU	Cleavage		1
miR-n92	CCG004580.1	3	16.658	1	20	31161	31180	AACCCCUAGUUGCACGUGGA	UUCAUGUGGAACAAGGGGUU	Cleavage		1
miR-n93	CCG025416.1	3	12.323	1	21	2009	2029	UUCGAUCUGGGUCAAAUCUUU	AAAGAUUUGACCCAAAUCCAA	Cleavage		1
miR-n93	CCG022867.2	3	19.429	1	21	2981	3001	UUCGAUCUGGGUCAAAUCUUU	AAUGAUUUGACCUAGUUCGAA	Cleavage		1
miR-n93	CCG015613.1	2.5	24.37	1	20	948	967	UUCGAUCUGGGUCAAAUCUU	AAGGUUUGCCCCAGAUUGGA	Cleavage		1
miR-n93	CCG000739.1	3	13.302	1	22	6863	6884	UUCGAUCUGGGUCAAAUCUUUC	GCAAGAUUUGAAUCAGAUCAAA	Translation		1
miR-n93	CCG017900.1	3	16.022	1	20	13150	13169	UUCGAUCUGGGUCAAAUCUU	GAGCUUUGAUCCAGGUUGAA	Cleavage		1
miR-n93	CCG001083.1	3	15.826	1	20	9250	9269	UUCGAUCUGGGUCAAAUCUU	GAGAUUUCAUCUGGAUCGAA	Cleavage		1
miR-n93	CCG005900.1	3	19.706	1	20	1549	1568	UUCGAUCUGGGUCAAAUCUU	AAGGUUUGAUUGGGAUCGAA	Translation		1
miR-n93	CCG023482.1	3	15.956	1	21	7725	7745	UUCGAUCUGGGUCAAAUCUUU	GAACAUUUGUCUCAGAUCGGA	Cleavage		1
miR-n93	CCG015611.2	3	23.134	1	21	719	739	UUCGAUCUGGGUCAAAUCUUU	AAACAUCUGUCCCAGAUCGAA	Cleavage		1
miR-n93	CCG021779.1	3	16.417	1	21	3733	3753	UUCGAUCUGGGUCAAAUCUUU	GAAGAUCUCAUUCAGAUCGAA	Cleavage		1
miR-n94	CCG003358.1	2	14.995	1	21	8897	8917	GGAGCGACCUGGAAUCACAUG	UAUGGGAUUUCAGGUUGCUCC	Cleavage		1
miR-n94	CCG021501.1	3	20.965	1	21	6254	6275	GGAGCGACCUGG-AAUCACAUG	CAUGUGAUUUCCAGGUUGUUCC	Cleavage		1
miR-n94	CCG021503.1	3	17.843	1	21	6308	6329	GGAGCGACCUGG-AAUCACAUG	CAUGUGAUUUCCAGGUUGUUCC	Cleavage		1
miR-n94	CCG020820.1	3	14.646	1	21	633	653	GGAGCGACCUGGAAUCACAUG	CUUGUGAUUUCAUGUCGCUCU	Translation		1
miR-n94	CCG021502.1	3	13.296	1	21	1874	1894	GGAGCGACCUGGAAUCACAUG	UAAGUGGUUCUAGGUCGUUCU	Cleavage		1
miR-n94	CCG020364.1	3	13.479	1	21	10616	10636	GGAGCGACCUGGAAUCACAUG	UAUGGGUUUUCAGGUUGCUCC	Cleavage		1
peu-miR1444a	CCG023279.1	1	15.5	1	20	1074	1093	UCCACAUUCGGUCAAUGUUC	GAACGUUGACCGAAUGUGGG	Cleavage		1
peu-miR1444a	CCG012857.1	1.5	19.016	1	20	1068	1087	UCCACAUUCGGUCAAUGUUC	GAACGUUGACCGAAUGUGGU	Cleavage		1
peu-miR1444a	CCG033137.1	2	14.643	1	20	219	238	UCCACAUUCGGUCAAUGUUC	AAAUGUUGACCGAAUGUGGA	Cleavage		1
peu-miR1444a	CCG025949.1	2	16.147	1	20	1017	1036	UCCACAUUCGGUCAAUGUUC	AAAUGUUGACCGAAUGUGGA	Cleavage		1
peu-miR1444a	CCG004943.1	2	18.448	1	20	1065	1084	UCCACAUUCGGUCAAUGUUC	GAACAUUGACCGAUUGUGGG	Cleavage		1
peu-miR1444a	CCG009235.1	2	15.694	1	20	1074	1093	UCCACAUUCGGUCAAUGUUC	GAACGUCGACCGAAUGUGGG	Cleavage		1
peu-miR1444a	CCG008995.1	2	14.829	1	20	7621	7640	UCCACAUUCGGUCAAUGUUC	GAGUUUUGACCGAAUGUGGA	Cleavage		1
peu-miR1444a	CCG015492.1	2.5	12.214	1	20	530	549	UCCACAUUCGGUCAAUGUUC	GGAUAAUGACCGAGUGUGGA	Cleavage		1
peu-miR1444a	CCG026886.1	3	13.279	1	20	4774	4793	UCCACAUUCGGUCAAUGUUC	AAGCUUUGAUCGAAUGUGGA	Cleavage		1
peu-miR1444a	CCG016452.2	3	15.578	1	20	11320	11339	UCCACAUUCGGUCAAUGUUC	GGAUAUUGUCCUAAUGUGGA	Translation		1
peu-miR1444a	CCG002762.1	3	18.383	1	20	5761	5780	UCCACAUUCGGUCAAUGUUC	GAGCUUUGAUAGAAUGUGGA	Translation		1
peu-miR1444a	CCG011407.1	3	10.559	1	20	290	309	UCCACAUUCGGUCAAUGUUC	GAAGAUUGAACAAAUGUGGA	Translation		1
peu-miR1444a	CCG021362.1	3	10.559	1	20	290	309	UCCACAUUCGGUCAAUGUUC	GAAGAUUGAACAAAUGUGGA	Translation		1
peu-miR1444b	CCG023279.1	1	15.5	1	20	1074	1093	UUCACAUUCGGUCAACGUUC	GAACGUUGACCGAAUGUGGG	Cleavage		1
peu-miR1444b	CCG012857.1	1.5	19.016	1	20	1068	1087	UUCACAUUCGGUCAACGUUC	GAACGUUGACCGAAUGUGGU	Cleavage		1
peu-miR1444b	CCG033137.1	2	14.643	1	20	219	238	UUCACAUUCGGUCAACGUUC	AAAUGUUGACCGAAUGUGGA	Cleavage		1
peu-miR1444b	CCG025949.1	2	16.147	1	20	1017	1036	UUCACAUUCGGUCAACGUUC	AAAUGUUGACCGAAUGUGGA	Cleavage		1
peu-miR1444b	CCG023280.1	2	13.729	1	20	341	360	UUCACAUUCGGUCAACGUUC	GAACGUUAACCGAAUGUGAU	Cleavage		1
peu-miR1444b	CCG009235.1	2	15.694	1	20	1074	1093	UUCACAUUCGGUCAACGUUC	GAACGUCGACCGAAUGUGGG	Cleavage		1
peu-miR1444b	CCG005138.4	2.5	15.184	1	20	4590	4609	UUCACAUUCGGUCAACGUUC	GGAUGUUGAAUGAAUGUGAA	Translation		1
peu-miR1444b	CCG008995.1	2.5	14.829	1	20	7621	7640	UUCACAUUCGGUCAACGUUC	GAGUUUUGACCGAAUGUGGA	Cleavage		1
peu-miR1444b	CCG027142.1	2.5	12.91	1	20	12451	12470	UUCACAUUCGGUCAACGUUC	GAAUCUUGAUCGGAUGUGAA	Cleavage		1
peu-miR1444c	CCG016122.1	3	13.684	1	21	1032	1052	CGAACGUUGACCGAAUGUGAA	UUCACAUUCGUCUAAUGUUCG	Translation		1
peu-miR1444c	CCG030631.1	3	18.769	1	20	1741	1760	CGAACGUUGACCGAAUGUGA	CCACAUGUGGUCAACGUUUG	Cleavage		1
peu-miR1444c	CCG006081.2	2.5	16.938	1	20	1212	1231	CGAACGUUGACCGAAUGUGA	UCACAUUCGAACAAUGUUCG	Translation		1
peu-miR1446	CCG004474.1	2	16.502	1	20	2485	2504	UUCUGAACUCUCUCCCUCAA	UUGAGGAAGAGACUUCAGAA	Cleavage		1
peu-miR1446	CCG024426.1	3	18.452	1	20	3503	3522	UUCUGAACUCUCUCCCUCAA	UUGAUGGAGAGAGUUCGGCA	Cleavage		1
peu-miR1446	CCG024755.1	2.5	14.047	1	20	447	466	UUCUGAACUCUCUCCCUCAA	UUGUGUGAGAGAGUUCAGAG	Cleavage		1
peu-miR1446	CCG017708.1	2.5	15.906	1	20	300	318	UUCUGAACUCUCUCCCUCAA	UUGAGG-AGAGAGUUUAGAA	Cleavage		1
peu-miR1446	CCG012753.1	2.5	15.229	1	20	302	320	UUCUGAACUCUCUCCCUCAA	UUGAGG-AGAGAGUUUAGAA	Cleavage		1
peu-miR1446	CCG031290.1	3	19.678	1	20	1353	1372	UUCUGAACUCUCUCCCUCAA	UUGAAGGAGAGAUUUCAGGG	Cleavage		1
peu-miR1446	CCG001033.1	3	19.038	1	20	1631	1650	UUCUGAACUCUCUCCCUCAA	UUGGUGGGGAGAUUUCAGAA	Cleavage		1
peu-miR1446	CCG014267.1	3	13.081	1	19	1205	1224	UUCUG-AACUCUCUCCCUCA	UGAGGGAGAGAGUUAUAGAA	Cleavage		1
peu-miR1446	CCG013429.1	3	18.953	1	20	68	87	UUCUGAACUCUCUCCCUCAA	UUGAAGGAAGGAGUUUAGAA	Cleavage		1
peu-miR1446	CCG032493.1	3	10.545	1	20	26	44	UUCUGAACUCUCUCCCUCAA	UUGAUGGAGAGA-UUCAGAA	Cleavage		1
peu-miR1447	CCG004600.1	1	22.449	1	21	4434	4454	CAGAAUUGCAGUGCCUUGAUU	GAUCAAGGCACUGCAAUUCUA	Cleavage		1
peu-miR1447	CCG004598.1	2	17.595	1	21	2187	2207	CAGAAUUGCAGUGCCUUGAUU	AAUAAAGGCACUGCAAUUCUA	Cleavage		1
peu-miR1447	CCG004603.1	2.5	18.121	1	21	3439	3459	CAGAAUUGCAGUGCCUUGAUU	GAACAAGGCACUGCAGUUCUU	Cleavage		1
peu-miR1447	CCG026078.1	2.5	23.279	1	21	10077	10097	CAGAAUUGCAGUGCCUUGAUU	GACCAAGGCACUGCGAUUCUA	Cleavage		1
peu-miR1447	CCG009422.1	2.5	12.382	1	21	1138	1158	CAGAAUUGCAGUGCCUUGAUU	AAUCAAGGAAUGGCAAUUCUG	Translation		1
peu-miR1447	CCG026079.4	3	23.663	1	21	3024	3044	CAGAAUUGCAGUGCCUUGAUU	AAUAAAGGCAGUGCAAUUCUU	Translation		1
peu-miR1447	CCG010730.1	3	23.22	1	21	1235	1255	CAGAAUUGCAGUGCCUUGAUU	AAGCGAGGCAGUGCAAUUUUG	Translation		1
peu-miR1447	CCG019649.3	3	13.447	1	21	3211	3231	CAGAAUUGCAGUGCCUUGAUU	AAUCAAGGCAUAGAAGUUCUG	Translation		1
peu-miR1447	CCG000306.1	3	15.777	1	20	2249	2268	CAGAAUUGCAGUGCCUUGAU	CUCAAGGUAUUGAAAUUCUG	Cleavage		1
peu-miR1447	CCG025471.1	3	12.091	1	20	2299	2318	CAGAAUUGCAGUGCCUUGAU	CUCAAGGUAUUGAAAUUCUG	Cleavage		1
peu-miR1447	CCG025987.2	3	11.749	1	20	3194	3213	CAGAAUUGCAGUGCCUUGAU	AUCAAGGUACAGCAAUUUUU	Translation		1
peu-miR1447	CCG004596.1	3	19.026	1	21	2593	2613	CAGAAUUGCAGUGCCUUGAUU	GACCCAGGCACUGCAAUUCUA	Cleavage		1
peu-miR1447	CCG008705.1	2.5	14.023	1	20	1316	1335	CAGAAUUGCAGUGCCUUGAU	AUCAAGGAACUUCAAUUUUG	Translation		1
peu-miR1447	CCG003915.1	3	17.021	1	21	2442	2462	CAGAAUUGCAGUGCCUUGAUU	GAUCAAGGCAGUGAAAUUCUU	Translation		1
peu-miR1447	CCG033949.2	3	13.222	1	20	454	473	CAGAAUUGCAGUGCCUUGAU	GUUAAGGUAUAGCAAUUCUG	Translation		1
peu-miR1447	CCG017574.1	3	19.241	1	21	5679	5699	CAGAAUUGCAGUGCCUUGAUU	AAUCAAAGGUCUGCAAUUCUG	Cleavage		1
peu-miR1447	CCG024135.3	3	16.681	1	20	1908	1927	CAGAAUUGCAGUGCCUUGAU	AUCAAGGAAGUGUAGUUCUG	Translation		1
peu-miR1447	CCG005862.1	3	16.732	1	20	479	497	CAGAAUUGCAGUGCCUUGAU	AUCAAGGC-UUGCGAUUCUG	Cleavage		1
peu-miR1447	CCG006525.1	3	16.732	1	20	479	497	CAGAAUUGCAGUGCCUUGAU	AUCAAGGC-UUGCGAUUCUG	Cleavage		1
peu-miR1448	CCG009866.1	2.5	17.855	1	20	10566	10585	CUUUCCAACGCCUCCCAUAC	CUAUGGGAGGCUUUGGAGAG	Translation		1
peu-miR1448	CCG028973.1	3	16.07	1	20	1988	2007	CUUUCCAACGCCUCCCAUAC	AUAUUGGAGGUGUUGGAGAG	Cleavage		1
peu-miR1448	CCG033819.2	3	21.933	1	20	3021	3040	CUUUCCAACGCCUCCCAUAC	GUUUGGGAGGUGUUGGGGGG	Cleavage		1
peu-miR1448	CCG027030.1	3	22.34	1	20	1238	1257	CUUUCCAACGCCUCCCAUAC	UUAUGGGAGGUGGUGGAAGG	Cleavage		1
peu-miR1448	CCG022713.1	3	11.294	1	20	912	932	CUUUCCAACGC-CUCCCAUAC	GUAUGGGAGUGUGUUGGAAGG	Cleavage		1
peu-miR1448	CCG022716.1	3	11.294	1	20	912	932	CUUUCCAACGC-CUCCCAUAC	GUAUGGGAGUGUGUUGGAAGG	Cleavage		1
peu-miR1448	CCG006613.1	3	16.499	1	19	943	962	CUUUCCAAC-GCCUCCCAUA	UAUGGGAUGCAGUUGGAAAG	Translation		1
peu-miR156a	CCG023325.1	0.5	17.045	1	20	3398	3417	UGACAGAAGAGAGUGAGCAC	GUGCUCGCUCUCUUCUGUCA	Cleavage		1
peu-miR156a	CCG031541.1	1	12.612	1	20	1701	1720	UGACAGAAGAGAGUGAGCAC	GUGCUCUCUCUCUUCUGUCA	Cleavage		1
peu-miR156a	CCG018180.1	1	15.847	1	20	1796	1815	UGACAGAAGAGAGUGAGCAC	GUGCUCUCUCUCUUCUGUCA	Cleavage		1
peu-miR156a	CCG009698.1	1	14.955	1	20	1798	1817	UGACAGAAGAGAGUGAGCAC	GUGCUCUCUCUCUUCUGUCA	Cleavage		1
peu-miR156a	CCG020722.1	1	12.708	1	20	1868	1887	UGACAGAAGAGAGUGAGCAC	GUGCUCUCUCUCUUCUGUCA	Cleavage		1
peu-miR156a	CCG012473.1	1	12.958	1	20	2182	2201	UGACAGAAGAGAGUGAGCAC	GUGCUCUCUCUCUUCUGUCA	Cleavage		1
peu-miR156a	CCG027912.1	1	17.76	1	20	2153	2172	UGACAGAAGAGAGUGAGCAC	GUGCUCUCUCUCUUCUGUCA	Cleavage		1
peu-miR156a	CCG025326.1	1	18.509	1	20	2314	2333	UGACAGAAGAGAGUGAGCAC	GUGCUCUCUCUCUUCUGUCA	Cleavage		1
peu-miR156a	CCG010481.1	1	16.167	1	20	2369	2388	UGACAGAAGAGAGUGAGCAC	GUGCUCUCUCUCUUCUGUCA	Cleavage		1
peu-miR156a	CCG000434.1	1	21.909	1	20	2329	2348	UGACAGAAGAGAGUGAGCAC	GUGCUCUCUCUCUUCUGUCA	Cleavage		1
peu-miR156a	CCG001407.1	1	17.577	1	20	3098	3117	UGACAGAAGAGAGUGAGCAC	GUGCUCUCUCUCUUCUGUCA	Cleavage		1
peu-miR156a	CCG011910.1	1	19.35	1	20	4050	4069	UGACAGAAGAGAGUGAGCAC	GUGCUCUCUCUCUUCUGUCA	Cleavage		1
peu-miR156a	CCG020346.1	1	20.26	1	20	4101	4120	UGACAGAAGAGAGUGAGCAC	GUGCUCUCUCUCUUCUGUCA	Cleavage		1
peu-miR156a	CCG031514.1	1	10.351	1	20	4022	4041	UGACAGAAGAGAGUGAGCAC	GUGCUCUCUCUCUUCUGUCA	Cleavage		1
peu-miR156a	CCG027960.1	3	12.352	1	20	66	85	UGACAGAAGAGAGUGAGCAC	GUGCUCGUUUUCUUCUCUCA	Cleavage		1
peu-miR156a	CCG000525.1	2.5	15.944	1	20	273	292	UGACAGAAGAGAGUGAGCAC	CUGCACACUCUCUUCUGUUA	Cleavage		1
peu-miR156a	CCG033308.1	2	18.528	1	20	2191	2210	UGACAGAAGAGAGUGAGCAC	GCGCUCUCUCUCUUCUGUCA	Cleavage		1
peu-miR156a	CCG003784.1	2.5	18.297	1	20	1316	1335	UGACAGAAGAGAGUGAGCAC	GUGCCUGCUUUCUUCUGUCA	Cleavage		1
peu-miR156a	CCG031536.2	2.5	12.01	1	20	6405	6424	UGACAGAAGAGAGUGAGCAC	GUGUUCAUUAUCUUUUGUCA	Translation		1
peu-miR156a	CCG011820.1	3	17.084	1	20	1798	1817	UGACAGAAGAGAGUGAGCAC	GUUCUCAUUCUCUUUUGUCC	Cleavage		1
peu-miR156a	CCG012206.1	3	14.262	1	20	8536	8555	UGACAGAAGAGAGUGAGCAC	GUUCUCAUUCUCUUUUGUCC	Cleavage		1
peu-miR156a	CCG030410.1	3	12.82	1	20	3458	3477	UGACAGAAGAGAGUGAGCAC	GUUCUCAUUCUUUUUUGUUA	Cleavage		1
peu-miR156a	CCG014439.1	3	6.196	1	20	3771	3790	UGACAGAAGAGAGUGAGCAC	GUGCUCUUUCCUUUCUGUCA	Translation		1
peu-miR156a	CCG024905.1	3	16.128	1	20	3210	3229	UGACAGAAGAGAGUGAGCAC	GUUGUCACUUUCUUUUGUCA	Cleavage		1
peu-miR156a	CCG033934.1	3	20.815	1	20	1390	1410	UGACAGAAGAG-AGUGAGCAC	GUGCUCACUUCUAUUCUGUCA	Translation		1
peu-miR156a	CCG019142.1	3	22.052	1	19	2936	2955	UGACAGA-AGAGAGUGAGCA	UGUUCACUCUCUCUUUGUCA	Cleavage		1
peu-miR156b	CCG018180.1	1	16.95	1	21	1796	1816	UUGACAGAAGAUAGAGAGCAC	GUGCUCUCUCUCUUCUGUCAA	Cleavage		1
peu-miR156b	CCG009698.1	1	17.282	1	21	1798	1818	UUGACAGAAGAUAGAGAGCAC	GUGCUCUCUCUCUUCUGUCAA	Cleavage		1
peu-miR156b	CCG001407.1	1	18.521	1	21	3098	3118	UUGACAGAAGAUAGAGAGCAC	GUGCUCUCUCUCUUCUGUCAA	Cleavage		1
peu-miR156b	CCG011910.1	1	20.057	1	21	4050	4070	UUGACAGAAGAUAGAGAGCAC	GUGCUCUCUCUCUUCUGUCAA	Cleavage		1
peu-miR156b	CCG020346.1	1	21.619	1	21	4101	4121	UUGACAGAAGAUAGAGAGCAC	GUGCUCUCUCUCUUCUGUCAA	Cleavage		1
peu-miR156b	CCG031514.1	1	13.999	1	21	4022	4042	UUGACAGAAGAUAGAGAGCAC	GUGCUCUCUCUCUUCUGUCAA	Cleavage		1
peu-miR156b	CCG025326.1	1.5	18.485	1	21	2314	2334	UUGACAGAAGAUAGAGAGCAC	GUGCUCUCUCUCUUCUGUCAG	Cleavage		1
peu-miR156b	CCG000434.1	1.5	21.921	1	21	2329	2349	UUGACAGAAGAUAGAGAGCAC	GUGCUCUCUCUCUUCUGUCAG	Cleavage		1
peu-miR156b	CCG031541.1	2	12.526	1	21	1701	1721	UUGACAGAAGAUAGAGAGCAC	GUGCUCUCUCUCUUCUGUCAU	Cleavage		1
peu-miR156b	CCG020722.1	2	13.471	1	21	1868	1888	UUGACAGAAGAUAGAGAGCAC	GUGCUCUCUCUCUUCUGUCAU	Cleavage		1
peu-miR156b	CCG012473.1	2	12.961	1	21	2182	2202	UUGACAGAAGAUAGAGAGCAC	GUGCUCUCUCUCUUCUGUCAU	Cleavage		1
peu-miR156b	CCG027912.1	2	17.751	1	21	2153	2173	UUGACAGAAGAUAGAGAGCAC	GUGCUCUCUCUCUUCUGUCAU	Cleavage		1
peu-miR156b	CCG010481.1	2	15.983	1	21	2369	2389	UUGACAGAAGAUAGAGAGCAC	GUGCUCUCUCUCUUCUGUCAU	Cleavage		1
peu-miR156b	CCG014197.1	1.5	13.321	1	20	214	233	UUGACAGAAGAUAGAGAGCA	UGCUCUUUAUCUUUUGUCAG	Cleavage		1
peu-miR156b	CCG007683.1	1.5	13.321	1	20	6579	6598	UUGACAGAAGAUAGAGAGCA	UGCUCUUUAUCUUUUGUCAG	Cleavage		1
peu-miR156b	CCG021082.1	3	16.155	1	21	1510	1530	UUGACAGAAGAUAGAGAGCAC	GUGUUCUUUGUUUUCUGUUGA	Cleavage		1
peu-miR156b	CCG002126.1	3	11.374	1	20	32	51	UUGACAGAAGAUAGAGAGCA	CUCUCUCUAUUUUCUGUCAG	Cleavage		1
peu-miR156b	CCG003159.2	3	15.254	1	21	3168	3188	UUGACAGAAGAUAGAGAGCAC	GUGUUCUCUAUUUUUUUUCAA	Cleavage		1
peu-miR156b	CCG016014.1	3	21.87	1	20	365	384	UUGACAGAAGAUAGAGAGCA	UGCUUUCUGUUUUCUGUUAC	Cleavage		1
peu-miR156b	CCG025698.1	3	10.483	1	20	134	153	UUGACAGAAGAUAGAGAGCA	UGUUCUUUGUUUUCUGUUGA	Cleavage		1
peu-miR156b	CCG033308.1	3	18.452	1	21	2191	2211	UUGACAGAAGAUAGAGAGCAC	GCGCUCUCUCUCUUCUGUCAU	Cleavage		1
peu-miR156b	CCG007619.1	3	18.297	1	21	13159	13179	UUGACAGAAGAUAGAGAGCAC	GUGCUUUUUGUCUGUUGUCAA	Cleavage		1
peu-miR156b	CCG022608.1	2.5	21.854	1	20	23	42	UUGACAGAAGAUAGAGAGCA	UGUUUUCCAUUUUCUGUCAA	Cleavage		1
peu-miR156b	CCG023325.1	3	16.393	1	21	3398	3418	UUGACAGAAGAUAGAGAGCAC	GUGCUCGCUCUCUUCUGUCAU	Cleavage		1
peu-miR156b	CCG010547.1	3	10.974	1	20	1155	1174	UUGACAGAAGAUAGAGAGCA	UGUUCUUUAUUUUCUUUCAA	Cleavage		1
peu-miR156b	CCG023296.1	3	12.405	1	20	1290	1309	UUGACAGAAGAUAGAGAGCA	UGUUUUUUAUUUUCUGUCAC	Cleavage		1
peu-miR156b	CCG030687.1	3	12.748	1	21	2681	2701	UUGACAGAAGAUAGAGAGCAC	GUGCUGUUUAUAUUUUGUCAA	Translation		1
peu-miR156b	CCG021606.1	3	24.516	1	20	365	384	UUGACAGAAGAUAGAGAGCA	UGCUCUCUGUAUUCUGUUAC	Translation		1
peu-miR156b	CCG008548.1	2.5	10.939	1	20	9061	9080	UUGACAGAAGAUAGAGAGCA	UGUUUUUUAUGUUCUGUCAA	Translation		1
peu-miR156b	CCG007704.1	3	12.698	1	21	2291	2311	UUGACAGAAGAUAGAGAGCAC	GUGGUAUUUAUUUUCUGUCAA	Cleavage		1
peu-miR156b	CCG012349.1	3	12.698	1	21	2291	2311	UUGACAGAAGAUAGAGAGCAC	GUGGUAUUUAUUUUCUGUCAA	Cleavage		1
peu-miR156b	CCG027582.1	3	10.606	1	20	602	621	UUGACAGAAGAUAGAGAGCA	UUCUUUUUAUCUUCUGUUAG	Cleavage		1
peu-miR156b	CCG012923.2	3	13.453	1	20	1164	1183	UUGACAGAAGAUAGAGAGCA	UGUUAUCUAUUUUUUGUUAA	Cleavage		1
peu-miR156b	CCG026505.1	3	12.166	1	21	202	222	UUGACAGAAGAUAGAGAGCAC	GUGCUCUAUAUCAUCUGUUGA	Translation		1
peu-miR156b	CCG006012.1	3	12.166	1	21	202	222	UUGACAGAAGAUAGAGAGCAC	GUGCUCUAUAUCAUCUGUUGA	Translation		1
peu-miR156b	CCG011331.1	3	21.067	1	20	11034	11053	UUGACAGAAGAUAGAGAGCA	UGCUCUCUGUUUUCAGUCGA	Cleavage		1
peu-miR156b	CCG026683.1	3	11.003	1	20	2964	2983	UUGACAGAAGAUAGAGAGCA	UGUUCUCUGUUUUCUGUCUA	Cleavage		1
peu-miR156b	CCG028533.1	3	12.392	1	20	3464	3483	UUGACAGAAGAUAGAGAGCA	UGUCUUCUAUUUUCUGUCGA	Cleavage		1
peu-miR156b	CCG020559.1	2.5	14.18	1	20	960	979	UUGACAGAAGAUAGAGAGCA	UGCUUUCUAUCAACUGUCAA	Translation		1
peu-miR156b	CCG013006.1	3	17.182	1	20	3421	3440	UUGACAGAAGAUAGAGAGCA	UGCUCUCUGUCAUCUGACAA	Translation		1
peu-miR156b	CCG015597.1	3	16.804	1	20	3660	3679	UUGACAGAAGAUAGAGAGCA	UGUUUGCUGUCUUUUGUCAA	Cleavage		1
peu-miR156b	CCG011336.1	3	9.605	1	20	5077	5096	UUGACAGAAGAUAGAGAGCA	UUCUUUCUAUUUUUUGUUAA	Cleavage		1
peu-miR156b	CCG030640.1	2.5	15.551	1	20	98	117	UUGACAGAAGAUAGAGAGCA	UGCUCUCUUGUUUCUGUCAA	Translation		1
peu-miR156b	CCG008284.1	2.5	17.389	1	20	2318	2337	UUGACAGAAGAUAGAGAGCA	UGCUCUCAAUCGUCUGUCAG	Translation		1
peu-miR156b	CCG031016.1	3	22.04	1	20	119	138	UUGACAGAAGAUAGAGAGCA	UGUUCUCUUUCUUGUGUCAA	Cleavage		1
peu-miR156b	CCG019186.1	3	12.132	1	20	3281	3300	UUGACAGAAGAUAGAGAGCA	UGCUUUAUAUCUUUUGUCAC	Cleavage		1
peu-miR156b	CCG015805.1	3	12.132	1	20	3283	3302	UUGACAGAAGAUAGAGAGCA	UGCUUUAUAUCUUUUGUCAC	Cleavage		1
peu-miR156b	CCG008333.1	3	17.254	1	20	7303	7322	UUGACAGAAGAUAGAGAGCA	UCCUCUUUGUCUUUUGUCAG	Cleavage		1
peu-miR156b	CCG024777.1	3	18.086	1	20	1166	1185	UUGACAGAAGAUAGAGAGCA	UUCUUGCUAUUUUCUGUCAA	Cleavage		1
peu-miR156b	CCG001563.1	3	21.972	1	20	81	100	UUGACAGAAGAUAGAGAGCA	UUCUCGUUAUCUUUUGUCAA	Cleavage		1
peu-miR156b	CCG000527.3	3	15.454	1	20	2229	2248	UUGACAGAAGAUAGAGAGCA	UGUUCUCCGUGUUCUGUCAA	Translation		1
peu-miR156b	CCG018811.1	3	6.44	1	20	2525	2544	UUGACAGAAGAUAGAGAGCA	UUCCCUUUAUCUUUUGUCAA	Cleavage		1
peu-miR156b	CCG018978.1	3	18.483	1	20	3963	3982	UUGACAGAAGAUAGAGAGCA	UUCUUUUUAUCUACUGUCAA	Cleavage		1
peu-miR156b	CCG023133.5	3	16.816	1	20	3848	3867	UUGACAGAAGAUAGAGAGCA	UGUUUUCUAUAUGCUGUCAA	Translation		1
peu-miR156c	CCG031541.1	0.5	12.612	1	20	1701	1720	UGACAGAAGAGAGGGAGCAC	GUGCUCUCUCUCUUCUGUCA	Cleavage		1
peu-miR156c	CCG018180.1	0.5	15.847	1	20	1796	1815	UGACAGAAGAGAGGGAGCAC	GUGCUCUCUCUCUUCUGUCA	Cleavage		1
peu-miR156c	CCG009698.1	0.5	14.955	1	20	1798	1817	UGACAGAAGAGAGGGAGCAC	GUGCUCUCUCUCUUCUGUCA	Cleavage		1
peu-miR156c	CCG020722.1	0.5	12.708	1	20	1868	1887	UGACAGAAGAGAGGGAGCAC	GUGCUCUCUCUCUUCUGUCA	Cleavage		1
peu-miR156c	CCG012473.1	0.5	12.958	1	20	2182	2201	UGACAGAAGAGAGGGAGCAC	GUGCUCUCUCUCUUCUGUCA	Cleavage		1
peu-miR156c	CCG027912.1	0.5	17.76	1	20	2153	2172	UGACAGAAGAGAGGGAGCAC	GUGCUCUCUCUCUUCUGUCA	Cleavage		1
peu-miR156c	CCG025326.1	0.5	18.509	1	20	2314	2333	UGACAGAAGAGAGGGAGCAC	GUGCUCUCUCUCUUCUGUCA	Cleavage		1
peu-miR156c	CCG010481.1	0.5	16.167	1	20	2369	2388	UGACAGAAGAGAGGGAGCAC	GUGCUCUCUCUCUUCUGUCA	Cleavage		1
peu-miR156c	CCG000434.1	0.5	21.909	1	20	2329	2348	UGACAGAAGAGAGGGAGCAC	GUGCUCUCUCUCUUCUGUCA	Cleavage		1
peu-miR156c	CCG001407.1	0.5	17.577	1	20	3098	3117	UGACAGAAGAGAGGGAGCAC	GUGCUCUCUCUCUUCUGUCA	Cleavage		1
peu-miR156c	CCG011910.1	0.5	19.35	1	20	4050	4069	UGACAGAAGAGAGGGAGCAC	GUGCUCUCUCUCUUCUGUCA	Cleavage		1
peu-miR156c	CCG020346.1	0.5	20.26	1	20	4101	4120	UGACAGAAGAGAGGGAGCAC	GUGCUCUCUCUCUUCUGUCA	Cleavage		1
peu-miR156c	CCG031514.1	0.5	10.351	1	20	4022	4041	UGACAGAAGAGAGGGAGCAC	GUGCUCUCUCUCUUCUGUCA	Cleavage		1
peu-miR156c	CCG023325.1	1	17.045	1	20	3398	3417	UGACAGAAGAGAGGGAGCAC	GUGCUCGCUCUCUUCUGUCA	Cleavage		1
peu-miR156c	CCG033308.1	1.5	18.528	1	20	2191	2210	UGACAGAAGAGAGGGAGCAC	GCGCUCUCUCUCUUCUGUCA	Cleavage		1
peu-miR156c	CCG017182.2	2.5	11.161	1	20	4796	4815	UGACAGAAGAGAGGGAGCAC	UUGCUUCCUCUCUUUUGUUA	Cleavage		1
peu-miR156c	CCG012923.2	3	9.837	1	20	447	466	UGACAGAAGAGAGGGAGCAC	UUGCUUCUUCUUUUUUGUCA	Cleavage		1
peu-miR156c	CCG001381.2	3	16.459	1	20	1429	1448	UGACAGAAGAGAGGGAGCAC	GUGUUUUCUCUCUUCUGUUU	Cleavage		1
peu-miR156c	CCG023180.1	3	12.685	1	20	437	456	UGACAGAAGAGAGGGAGCAC	AUGCUUCUUCUUUUUUGUCA	Cleavage		1
peu-miR156c	CCG008114.1	3	13.151	1	20	4419	4438	UGACAGAAGAGAGGGAGCAC	AUGCUCCUUUUCUUUUGUUA	Cleavage		1
peu-miR156c	CCG021918.1	3	18.916	1	20	2260	2279	UGACAGAAGAGAGGGAGCAC	GUGCUUCUUUUCUGCUGUCA	Cleavage		1
peu-miR156c	CCG014439.1	2.5	6.196	1	20	3771	3790	UGACAGAAGAGAGGGAGCAC	GUGCUCUUUCCUUUCUGUCA	Translation		1
peu-miR156c	CCG023667.1	3	16.172	1	20	4610	4629	UGACAGAAGAGAGGGAGCAC	GUGUUUCUUCUCUUCUCUCA	Cleavage		1
peu-miR156c	CCG001418.1	3	16.369	1	20	4630	4649	UGACAGAAGAGAGGGAGCAC	GUGUUUCUUCUCUUCUCUCA	Cleavage		1
peu-miR156c	CCG030463.1	3	18.016	1	20	9653	9672	UGACAGAAGAGAGGGAGCAC	GUGCUUCUUCUUUUUUGUCU	Cleavage		1
peu-miR156c	CCG016449.1	3	13.233	1	20	2875	2894	UGACAGAAGAGAGGGAGCAC	GUGCUUCCUUUUUUCUGUGA	Cleavage		1
peu-miR156c	CCG025431.1	2.5	11.112	1	20	1068	1087	UGACAGAAGAGAGGGAGCAC	GUGUUUCCUGUCUUCUGUUA	Translation		1
peu-miR156c	CCG016450.3	3	13.164	1	20	2890	2909	UGACAGAAGAGAGGGAGCAC	GUGCUUCCUUUUUUCUGUGA	Cleavage		1
peu-miR156c	CCG002728.1	3	15.443	1	20	664	683	UGACAGAAGAGAGGGAGCAC	CUGCUUCUUCUAUUCUGUCA	Translation		1
peu-miR156c	CCG016434.3	3	15.213	1	20	665	684	UGACAGAAGAGAGGGAGCAC	CUGCUUCUUCUAUUCUGUCA	Translation		2
peu-miR156c	CCG016434.3	3	15.531	1	20	1196	1215	UGACAGAAGAGAGGGAGCAC	CUGCUUCUUCUAUUCUGUCA	Translation		2
peu-miR156c	CCG021902.2	3	18.369	1	20	39	58	UGACAGAAGAGAGGGAGCAC	GGGCUUCCUCUCUUCUCUCA	Cleavage		1
peu-miR156c	CCG023745.1	3	20.422	1	20	262	281	UGACAGAAGAGAGGGAGCAC	GUGCUCUUCCUUUUCUGUCG	Cleavage		1
peu-miR156c	CCG010370.1	3	14.869	1	20	3063	3082	UGACAGAAGAGAGGGAGCAC	GUGUUUUAUCUUUUCUGUCA	Cleavage		1
peu-miR156c	CCG033641.1	3	7.172	1	20	37	56	UGACAGAAGAGAGGGAGCAC	GUCCUCCUUCUCUUCUCUCA	Cleavage		1
peu-miR156c	CCG004205.1	3	15.592	1	20	4143	4162	UGACAGAAGAGAGGGAGCAC	CUUUUCCCUCUCUUCUGUUA	Cleavage		1
peu-miR156c	CCG029234.1	3	14.007	1	20	4007	4026	UGACAGAAGAGAGGGAGCAC	GUGCUCUCUCUCAUCUGUAA	Cleavage		1
peu-miR156c	CCG006742.1	3	13.961	1	20	1584	1603	UGACAGAAGAGAGGGAGCAC	GUGCUUCAUUUUUUUUGUCA	Cleavage		1
peu-miR156c	CCG017493.1	3	21.61	1	20	1619	1638	UGACAGAAGAGAGGGAGCAC	GUGUUGCAUUUCUUCUGUCA	Cleavage		1
peu-miR156c	CCG002763.2	3	11.155	1	20	3540	3559	UGACAGAAGAGAGGGAGCAC	GUGCAUCCUCAUUUCUGUCA	Translation		1
peu-miR156c	CCG003784.1	3	18.297	1	20	1316	1335	UGACAGAAGAGAGGGAGCAC	GUGCCUGCUUUCUUCUGUCA	Cleavage		1
peu-miR159a	CCG031371.1	2.5	22.132	1	21	1899	1919	UUUGGAUUGAAGGGAGCUCUA	UAGAGCUCCCUUCACUCCAAU	Cleavage		1
peu-miR159a	CCG022356.1	2.5	19.056	1	21	2847	2867	UUUGGAUUGAAGGGAGCUCUA	UAGAGCUCCCUUCACUCCAAU	Cleavage		1
peu-miR159a	CCG020390.2	2.5	20.433	1	21	3252	3272	UUUGGAUUGAAGGGAGCUCUA	UAGAGCUCCCUUCACUCCAAU	Cleavage		1
peu-miR159a	CCG034023.1	2	21.65	1	21	100	120	UUUGGAUUGAAGGGAGCUCUA	UGGAGCUCCAUUCGAUCCAAA	Cleavage		1
peu-miR159a	CCG010463.1	2	21.65	1	21	100	120	UUUGGAUUGAAGGGAGCUCUA	UGGAGCUCCAUUCGAUCCAAA	Cleavage		1
peu-miR159a	CCG032316.1	2	17.775	1	20	579	598	UUUGGAUUGAAGGGAGCUCU	AGAGCUCUCUUCAAUCCCAA	Cleavage		1
peu-miR159a	CCG032598.1	3	21.567	1	21	1648	1668	UUUGGAUUGAAGGGAGCUCUA	UGGAGCUCCCUUCACUCCAAU	Cleavage		1
peu-miR159a	CCG006164.1	2.5	14.463	1	21	740	760	UUUGGAUUGAAGGGAGCUCUA	UAGAGCCCCCUUCAAACCAAA	Cleavage		1
peu-miR159a	CCG027899.1	3	20.896	1	21	118	138	UUUGGAUUGAAGGGAGCUCUA	UGGAGCUCUAUUCGGUCCAAA	Cleavage		1
peu-miR159a	CCG007962.1	3	15.585	1	21	784	804	UUUGGAUUGAAGGGAGCUCUA	UGGAGCCCCCUUCAAACCAAA	Cleavage		1
peu-miR159a	CCG009586.1	3	22.054	1	21	1406	1426	UUUGGAUUGAAGGGAGCUCUA	UUGAGUUUUCUUCAGUCCAAA	Cleavage		1
peu-miR159a	CCG000941.1	3	19.159	1	21	1712	1732	UUUGGAUUGAAGGGAGCUCUA	UAGAGCUUCCUUUUAUUUAAA	Cleavage		1
peu-miR159a	CCG023806.2	3	21.873	1	21	2489	2509	UUUGGAUUGAAGGGAGCUCUA	UGGGGUUUCCUUGAAUCCAAA	Translation		1
peu-miR159a	CCG013537.1	3	7.954	1	20	14302	14321	UUUGGAUUGAAGGGAGCUCU	UUGGCUUCCUUCAAUCCAAA	Cleavage		1
peu-miR159a	CCG008050.1	2.5	8.973	1	20	438	457	UUUGGAUUGAAGGGAGCUCU	AAAGCUCCCUUUAAUUCAAG	Cleavage		1
peu-miR159a	CCG016329.1	3	15.775	1	20	3366	3385	UUUGGAUUGAAGGGAGCUCU	GGAGCUCCCUUUAAGCCGAA	Cleavage		1
peu-miR159a	CCG025336.1	2.5	12.464	1	20	1904	1923	UUUGGAUUGAAGGGAGCUCU	AGAGUUUCUUUGAAUCCAAA	Translation		1
peu-miR159a	CCG000232.1	3	12.118	1	20	841	860	UUUGGAUUGAAGGGAGCUCU	AGAUCUCCUUUCAAUUUAAG	Cleavage		1
peu-miR159a	CCG029149.1	3	7.426	1	20	7	26	UUUGGAUUGAAGGGAGCUCU	AUAACUCUCUUCAGUCCAAA	Cleavage		1
peu-miR159a	CCG001386.1	3	20.172	1	20	1360	1379	UUUGGAUUGAAGGGAGCUCU	AGAUCCUCCUUCAAUCCAAG	Cleavage		1
peu-miR159a	CCG001787.1	3	17.641	1	20	1477	1496	UUUGGAUUGAAGGGAGCUCU	AUGGCUACCUUCAAUCUAAA	Cleavage		1
peu-miR159a	CCG018256.1	3	17.737	1	20	16133	16152	UUUGGAUUGAAGGGAGCUCU	AGGAGUCCCUUCAAUCCAAG	Cleavage		1
peu-miR159a	CCG005324.1	3	14.878	1	20	4463	4482	UUUGGAUUGAAGGGAGCUCU	AGUUCUCCCUUCUAUCCAAA	Cleavage		1
peu-miR159b	CCG032598.1	1	21.567	1	21	1648	1668	AUUGGAGUGAAGGGAGCUCGA	UGGAGCUCCCUUCACUCCAAU	Cleavage		1
peu-miR159b	CCG031371.1	1	22.132	1	21	1899	1919	AUUGGAGUGAAGGGAGCUCGA	UAGAGCUCCCUUCACUCCAAU	Cleavage		1
peu-miR159b	CCG022356.1	1	19.056	1	21	2847	2867	AUUGGAGUGAAGGGAGCUCGA	UAGAGCUCCCUUCACUCCAAU	Cleavage		1
peu-miR159b	CCG020390.2	1	20.433	1	21	3252	3272	AUUGGAGUGAAGGGAGCUCGA	UAGAGCUCCCUUCACUCCAAU	Cleavage		1
peu-miR159b	CCG013325.1	2.5	14.197	1	21	7067	7087	AUUGGAGUGAAGGGAGCUCGA	UUGAGCUCUUUUCAUUUCAAU	Cleavage		1
peu-miR159b	CCG034070.1	3	15.781	1	21	141	161	AUUGGAGUGAAGGGAGCUCGA	UUGAUCUCCUUUCACUCCAAA	Cleavage		1
peu-miR159b	CCG025585.1	3	13.935	1	21	6421	6441	AUUGGAGUGAAGGGAGCUCGA	UCGUGUUUUCUUCACUUCAAU	Cleavage		1
peu-miR159b	CCG003130.1	3	13.935	1	21	6485	6505	AUUGGAGUGAAGGGAGCUCGA	UCGUGUUUUCUUCACUUCAAU	Cleavage		1
peu-miR159b	CCG033960.1	3	12.459	1	20	10940	10959	AUUGGAGUGAAGGGAGCUCG	UGAGUUUUCUUCACUCCAAA	Cleavage		1
peu-miR159b	CCG032363.1	3	10.652	1	20	7547	7566	AUUGGAGUGAAGGGAGCUCG	CGAGCUUCUUUUAUUUCAGU	Cleavage		1
peu-miR159b	CCG017817.2	3	14.03	1	20	3118	3137	AUUGGAGUGAAGGGAGCUCG	UGAGCUACCUUCACUCUAAA	Cleavage		1
peu-miR159b	CCG032020.1	3	16.091	1	20	13200	13219	AUUGGAGUGAAGGGAGCUCG	CGAACUUCCUUUAUUCUAAU	Cleavage		1
peu-miR159b	CCG032016.1	3	16.091	1	20	13200	13219	AUUGGAGUGAAGGGAGCUCG	CGAACUUCCUUUAUUCUAAU	Cleavage		1
peu-miR159b	CCG032010.1	3	16.091	1	20	13201	13220	AUUGGAGUGAAGGGAGCUCG	CGAACUUCCUUUAUUCUAAU	Cleavage		1
peu-miR159b	CCG014652.1	3	3.39	1	20	40	59	AUUGGAGUGAAGGGAGCUCG	CCAGCUCUCUUUUCUCCAAU	Cleavage		1
peu-miR159b	CCG013704.1	3	3.39	1	20	40	59	AUUGGAGUGAAGGGAGCUCG	CCAGCUCUCUUUUCUCCAAU	Cleavage		1
peu-miR159b	CCG009036.1	3	10.754	1	20	390	409	AUUGGAGUGAAGGGAGCUCG	CCAGCUCUCUUCUCUUCAAU	Cleavage		1
peu-miR159b	CCG033598.1	3	13.962	1	20	5438	5457	AUUGGAGUGAAGGGAGCUCG	UGAACUCCCUUUCCUCCAAU	Cleavage		1
peu-miR159c	CCG032598.1	2.5	21.567	1	20	1649	1668	CUUGGAUUGAAGGGAGCUCC	GGAGCUCCCUUCACUCCAAU	Cleavage		1
peu-miR159c	CCG008050.1	3	8.973	1	20	438	457	CUUGGAUUGAAGGGAGCUCC	AAAGCUCCCUUUAAUUCAAG	Cleavage		1
peu-miR159c	CCG012857.1	3	21.03	1	21	1463	1483	CUUGGAUUGAAGGGAGCUCCU	AGGAGCUUCUUGUAAUUCAAG	Translation		1
peu-miR159c	CCG029859.1	3	12.372	1	21	3455	3475	CUUGGAUUGAAGGGAGCUCCU	AGGAACUUUCUUCAAUUCGAG	Cleavage		1
peu-miR159c	CCG029858.1	3	11.945	1	21	2072	2092	CUUGGAUUGAAGGGAGCUCCU	AGGAACUUUCUUCAAUUCGAG	Cleavage		1
peu-miR159c	CCG015672.1	3	11.304	1	21	2158	2178	CUUGGAUUGAAGGGAGCUCCU	AGGAACUUUCUUCAAUUCGAG	Cleavage		1
peu-miR159c	CCG015648.1	3	12.168	1	21	8844	8864	CUUGGAUUGAAGGGAGCUCCU	AGGAACUUUCUUCAAUUCGAG	Cleavage		1
peu-miR159c	CCG018256.1	2	17.737	1	21	16133	16152	CUUGGAUUGAAGGGAGCUCCU	AGGAG-UCCCUUCAAUCCAAG	Cleavage		1
peu-miR159c	CCG034023.1	2.5	21.65	1	20	101	120	CUUGGAUUGAAGGGAGCUCC	GGAGCUCCAUUCGAUCCAAA	Cleavage		1
peu-miR159c	CCG010463.1	2.5	21.65	1	20	101	120	CUUGGAUUGAAGGGAGCUCC	GGAGCUCCAUUCGAUCCAAA	Cleavage		1
peu-miR159c	CCG023969.1	3	18.068	1	20	4520	4539	CUUGGAUUGAAGGGAGCUCC	GGGUUUCUCUUCAAUCCAGG	Cleavage		1
peu-miR159c	CCG004848.1	3	22.11	1	20	6881	6900	CUUGGAUUGAAGGGAGCUCC	GGGGAUCCUUUUGAUCCAAG	Cleavage		1
peu-miR159c	CCG021127.1	3	22.073	1	20	5715	5734	CUUGGAUUGAAGGGAGCUCC	GCAGCGCCCUUCAAUUUAAG	Cleavage		1
peu-miR159c	CCG018940.1	3	20.972	1	20	1423	1442	CUUGGAUUGAAGGGAGCUCC	GGAACUCACUUCUAUCCAAG	Cleavage		1
peu-miR159d	CCG032598.1	1.5	21.567	1	20	1649	1668	CUUGGGGUGAAGGGAGCUCC	GGAGCUCCCUUCACUCCAAU	Cleavage		1
peu-miR159d	CCG015029.1	2	12.203	1	20	4020	4039	CUUGGGGUGAAGGGAGCUCC	GGAGCUCCCUUCAUCACAAG	Cleavage		1
peu-miR159d	CCG020390.2	2.5	20.433	1	20	3253	3272	CUUGGGGUGAAGGGAGCUCC	AGAGCUCCCUUCACUCCAAU	Cleavage		1
peu-miR159d	CCG022356.1	2.5	19.056	1	20	2848	2867	CUUGGGGUGAAGGGAGCUCC	AGAGCUCCCUUCACUCCAAU	Cleavage		1
peu-miR159d	CCG031371.1	2.5	22.132	1	20	1900	1919	CUUGGGGUGAAGGGAGCUCC	AGAGCUCCCUUCACUCCAAU	Cleavage		1
peu-miR159d	CCG027702.1	3	24.158	1	21	894	914	CUUGGGGUGAAGGGAGCUCCU	AGGAGUUUCCUUCAUACCAAG	Cleavage		1
peu-miR159d	CCG010181.1	3	17.978	1	21	293	313	CUUGGGGUGAAGGGAGCUCCU	AGGAGUUUCCUUCAUACCAAG	Cleavage		1
peu-miR159d	CCG027087.1	3	20.886	1	21	2818	2838	CUUGGGGUGAAGGGAGCUCCU	AGGAGUAUCUUUCACUCCAAG	Cleavage		1
peu-miR159d	CCG019027.1	3	21.349	1	21	1616	1636	CUUGGGGUGAAGGGAGCUCCU	AGGAGGUUUCUUAACCCCAAG	Translation		1
peu-miR159d	CCG030215.1	3	14.182	1	21	57	77	CUUGGGGUGAAGGGAGCUCCU	AAGAGCUCUCUUAAUCCCAAG	Translation		1
peu-miR159d	CCG030216.1	3	13.046	1	21	80	100	CUUGGGGUGAAGGGAGCUCCU	AAGAGCUCUCUUAAUCCCAAG	Translation		1
peu-miR159d	CCG025119.1	3	19.162	1	21	2576	2596	CUUGGGGUGAAGGGAGCUCCU	AUGAGCUGCCAUCACCCCAAG	Translation		1
peu-miR160a-5p	CCG013979.1	0.5	20.517	1	21	2306	2326	UGCCUGGCUCCCUGUAUGCCA	UGGCAUGCAGGGAGCCAGGCA	Cleavage		1
peu-miR160a-5p	CCG019520.1	0.5	19.231	1	21	2509	2529	UGCCUGGCUCCCUGUAUGCCA	UGGCAUGCAGGGAGCCAGGCA	Cleavage		1
peu-miR160a-5p	CCG022077.1	0.5	22.396	1	21	1933	1953	UGCCUGGCUCCCUGUAUGCCA	UGGCAUGCAGGGAGCCAGGCA	Cleavage		1
peu-miR160a-5p	CCG033575.1	0.5	20.696	1	21	2311	2331	UGCCUGGCUCCCUGUAUGCCA	UGGCAUGCAGGGAGCCAGGCA	Cleavage		1
peu-miR160a-5p	CCG028189.1	0	24.359	1	20	2715	2734	UGCCUGGCUCCCUGUAUGCC	GGCAUACAGGGAGCCAGGCA	Cleavage		1
peu-miR160a-5p	CCG028263.1	0	23.363	1	20	2557	2576	UGCCUGGCUCCCUGUAUGCC	GGCAUACAGGGAGCCAGGCA	Cleavage		1
peu-miR160a-5p	CCG016668.1	0	18.902	1	20	1911	1930	UGCCUGGCUCCCUGUAUGCC	GGCAUACAGGGAGCCAGGCA	Cleavage		1
peu-miR160a-5p	CCG028452.1	0	22.111	1	20	1764	1783	UGCCUGGCUCCCUGUAUGCC	GGCAUACAGGGAGCCAGGCA	Cleavage		1
peu-miR160a-5p	CCG000777.2	3	23.984	1	20	6656	6675	UGCCUGGCUCCCUGUAUGCC	GGCAGAUGGAGAGCCAGGCA	Translation		1
peu-miR160a-5p	CCG033038.1	3	20.583	1	20	6719	6738	UGCCUGGCUCCCUGUAUGCC	GGCAGAUGGAGAGCCAGGCA	Translation		1
peu-miR160a-5p	CCG018642.2	3	21.353	1	20	2178	2197	UGCCUGGCUCCCUGUAUGCC	GGCAUACAUGGCUCCAGGCA	Translation		1
peu-miR160a-3p	CCG005778.1	2.5	16.374	1	20	2493	2512	GCGUAUGAGGAGCCAUGCAU	AUGUAUGGUUUUUCAUACGU	Cleavage		1
peu-miR160a-3p	CCG020219.1	3	18.229	1	20	843	862	GCGUAUGAGGAGCCAUGCAU	AUGUAUGGCUCUUCGUAUGG	Cleavage		1
peu-miR160a-3p	CCG019617.1	3	24.269	1	20	11619	11638	GCGUAUGAGGAGCCAUGCAU	GUGCAUGUCUCCUCAUAUGG	Cleavage		1
peu-miR160a-3p	CCG008813.1	2.5	14.659	1	20	2474	2493	GCGUAUGAGGAGCCAUGCAU	AUGCAUGUUGCCUCAUACGC	Translation		1
peu-miR160a-3p	CCG001856.1	3	19.957	1	20	7021	7040	GCGUAUGAGGAGCCAUGCAU	AAGCAUGGCUUCUUGUAUGC	Cleavage		1
peu-miR160b-3p	CCG027953.1	2	20.616	1	21	1484	1504	GCAUGAGGGGAGUCGAGCAGG	CCUGCUUGAAUUCCCUCAUGC	Cleavage		1
peu-miR160b-3p	CCG019608.1	2	22.612	1	21	3348	3368	GCAUGAGGGGAGUCGAGCAGG	CCUGCUUGAAUUCCCUCAUGC	Cleavage		1
peu-miR160b-3p	CCG000786.1	2	11.995	1	21	1442	1462	GCAUGAGGGGAGUCGAGCAGG	UCUGUUUGACUCUCCUUAUGC	Cleavage		1
peu-miR160b-3p	CCG024978.1	3	12.404	1	21	965	985	GCAUGAGGGGAGUCGAGCAGG	CCUGUUUGUCUCUCCUCAUGU	Cleavage		1
peu-miR160b-3p	CCG006238.1	3	23.54	1	21	584	604	GCAUGAGGGGAGUCGAGCAGG	UCUGUUCGAUGUUCCUCAUGC	Translation		1
peu-miR160b-3p	CCG009605.1	3	8.233	1	21	245	265	GCAUGAGGGGAGUCGAGCAGG	UCUGUUCGACCCUCCUCGUGU	Translation		1
peu-miR160b-3p	CCG017019.1	3	18.466	1	20	422	441	GCAUGAGGGGAGUCGAGCAG	CUGCUUGUCUCUCUUUAUGC	Cleavage		1
peu-miR160b-3p	CCG024974.1	3	16.197	1	20	458	477	GCAUGAGGGGAGUCGAGCAG	CUGCUUGUUUCUCCUUAUGC	Cleavage		1
peu-miR160b-3p	CCG034279.1	3	19.644	1	20	4361	4380	GCAUGAGGGGAGUCGAGCAG	UUGCUCGAUGUCUCUCAUGC	Translation		1
peu-miR160b-3p	CCG028562.1	3	19.644	1	20	4381	4400	GCAUGAGGGGAGUCGAGCAG	UUGCUCGAUGUCUCUCAUGC	Translation		1
peu-miR160b-3p	CCG014963.1	3	12.158	1	20	1870	1888	GCAUGAGGGGAGUCGAGCAG	CUGCUCG-CUUCCCUUAUGC	Cleavage		1
peu-miR160b-5p	CCG013979.1	1	20.517	1	21	2306	2326	UGCCUGGCUCCCUGAAUGCCA	UGGCAUGCAGGGAGCCAGGCA	Cleavage		1
peu-miR160b-5p	CCG019520.1	1	19.231	1	21	2509	2529	UGCCUGGCUCCCUGAAUGCCA	UGGCAUGCAGGGAGCCAGGCA	Cleavage		1
peu-miR160b-5p	CCG022077.1	1	22.396	1	21	1933	1953	UGCCUGGCUCCCUGAAUGCCA	UGGCAUGCAGGGAGCCAGGCA	Cleavage		1
peu-miR160b-5p	CCG033575.1	1	20.696	1	21	2311	2331	UGCCUGGCUCCCUGAAUGCCA	UGGCAUGCAGGGAGCCAGGCA	Cleavage		1
peu-miR160b-5p	CCG028189.1	1	24.359	1	20	2715	2734	UGCCUGGCUCCCUGAAUGCC	GGCAUACAGGGAGCCAGGCA	Cleavage		1
peu-miR160b-5p	CCG028263.1	1	23.363	1	20	2557	2576	UGCCUGGCUCCCUGAAUGCC	GGCAUACAGGGAGCCAGGCA	Cleavage		1
peu-miR160b-5p	CCG016668.1	1	18.902	1	20	1911	1930	UGCCUGGCUCCCUGAAUGCC	GGCAUACAGGGAGCCAGGCA	Cleavage		1
peu-miR160b-5p	CCG028452.1	1	22.111	1	20	1764	1783	UGCCUGGCUCCCUGAAUGCC	GGCAUACAGGGAGCCAGGCA	Cleavage		1
peu-miR160b-5p	CCG003731.1	2.5	22.224	1	21	6438	6458	UGCCUGGCUCCCUGAAUGCCA	UGGCGCUCAGGUAGCCAGGCA	Translation		1
peu-miR160b-5p	CCG002679.1	3	23.349	1	21	4874	4894	UGCCUGGCUCCCUGAAUGCCA	UGGCAUUCAGGCAGCUAGGAA	Translation		1
peu-miR160b-5p	CCG029103.1	2.5	22.446	1	20	2365	2384	UGCCUGGCUCCCUGAAUGCC	AGCUUUCAGGGAGCCGGGCA	Cleavage		1
peu-miR160c	CCG013979.1	1	20.517	1	21	2306	2326	UGCCUGGCUCCCUGGAUGCCA	UGGCAUGCAGGGAGCCAGGCA	Cleavage		1
peu-miR160c	CCG019520.1	1	19.231	1	21	2509	2529	UGCCUGGCUCCCUGGAUGCCA	UGGCAUGCAGGGAGCCAGGCA	Cleavage		1
peu-miR160c	CCG022077.1	1	22.396	1	21	1933	1953	UGCCUGGCUCCCUGGAUGCCA	UGGCAUGCAGGGAGCCAGGCA	Cleavage		1
peu-miR160c	CCG033575.1	1	20.696	1	21	2311	2331	UGCCUGGCUCCCUGGAUGCCA	UGGCAUGCAGGGAGCCAGGCA	Cleavage		1
peu-miR160c	CCG028189.1	1	24.359	1	20	2715	2734	UGCCUGGCUCCCUGGAUGCC	GGCAUACAGGGAGCCAGGCA	Cleavage		1
peu-miR160c	CCG028263.1	1	23.363	1	20	2557	2576	UGCCUGGCUCCCUGGAUGCC	GGCAUACAGGGAGCCAGGCA	Cleavage		1
peu-miR160c	CCG016668.1	1	18.902	1	20	1911	1930	UGCCUGGCUCCCUGGAUGCC	GGCAUACAGGGAGCCAGGCA	Cleavage		1
peu-miR160c	CCG028452.1	1	22.111	1	20	1764	1783	UGCCUGGCUCCCUGGAUGCC	GGCAUACAGGGAGCCAGGCA	Cleavage		1
peu-miR160c	CCG003731.1	3	22.224	1	21	6438	6458	UGCCUGGCUCCCUGGAUGCCA	UGGCGCUCAGGUAGCCAGGCA	Translation		1
peu-miR160c	CCG029103.1	3	22.446	1	20	2365	2384	UGCCUGGCUCCCUGGAUGCC	AGCUUUCAGGGAGCCGGGCA	Cleavage		1
peu-miR160c	CCG003403.1	3	20.018	1	20	1756	1775	UGCCUGGCUCCCUGGAUGCC	GGCAUCCACGUGGUCAGGCA	Translation		1
peu-miR160d	CCG013979.1	0	20.517	1	21	2306	2326	UGCCUGGCUCCCUGCAUGCCA	UGGCAUGCAGGGAGCCAGGCA	Cleavage		1
peu-miR160d	CCG019520.1	0	19.231	1	21	2509	2529	UGCCUGGCUCCCUGCAUGCCA	UGGCAUGCAGGGAGCCAGGCA	Cleavage		1
peu-miR160d	CCG022077.1	0	22.396	1	21	1933	1953	UGCCUGGCUCCCUGCAUGCCA	UGGCAUGCAGGGAGCCAGGCA	Cleavage		1
peu-miR160d	CCG033575.1	0	20.696	1	21	2311	2331	UGCCUGGCUCCCUGCAUGCCA	UGGCAUGCAGGGAGCCAGGCA	Cleavage		1
peu-miR160d	CCG028189.1	1	24.359	1	20	2715	2734	UGCCUGGCUCCCUGCAUGCC	GGCAUACAGGGAGCCAGGCA	Cleavage		1
peu-miR160d	CCG028263.1	1	23.363	1	20	2557	2576	UGCCUGGCUCCCUGCAUGCC	GGCAUACAGGGAGCCAGGCA	Cleavage		1
peu-miR160d	CCG016668.1	1	18.902	1	20	1911	1930	UGCCUGGCUCCCUGCAUGCC	GGCAUACAGGGAGCCAGGCA	Cleavage		1
peu-miR160d	CCG028452.1	1	22.111	1	20	1764	1783	UGCCUGGCUCCCUGCAUGCC	GGCAUACAGGGAGCCAGGCA	Cleavage		1
peu-miR162	CCG030597.1	3	16.564	1	21	6782	6802	UCGAUAAACCUCUGCAUCCAG	CUGGAUGCAGAGGUAUAUCAA	Cleavage		1
peu-miR162	CCG026540.1	3	21.784	1	21	535	555	UCGAUAAACCUCUGCAUCCAG	CUGGAUGAGGAGGUUUAUAGA	Cleavage		1
peu-miR162	CCG033485.1	2.5	23.989	1	20	3880	3899	UCGAUAAACCUCUGCAUCCA	UGGGUGCAUAGGUUUGUUGA	Cleavage		1
peu-miR162	CCG021650.1	3	18.475	1	20	628	647	UCGAUAAACCUCUGCAUCCA	GGGAUGAAGGGGUUUGUCGA	Cleavage		1
peu-miR162	CCG025204.1	3	16.599	1	21	2019	2039	UCGAUAAACCUCUGCAUCCAG	CUGGAUCCAGAGUAUUAUCGA	Translation		1
peu-miR162	CCG008283.1	3	14.028	1	21	2015	2035	UCGAUAAACCUCUGCAUCCAG	CUGGAUCCAGAGUAUUAUCGA	Translation		1
peu-miR164a	CCG032413.1	1	18.552	1	20	1620	1639	UGGAGAAGCAGGGCACGUGC	GCACGUGUCCUGUUUCUCCA	Cleavage		1
peu-miR164a	CCG007727.1	1.5	15.646	1	20	30	49	UGGAGAAGCAGGGCACGUGC	CUACGUGCCCUGCUUCUCCA	Cleavage		1
peu-miR164a	CCG024294.1	1.5	17.208	1	20	841	860	UGGAGAAGCAGGGCACGUGC	CUACGUGCCCUGCUUCUCCA	Cleavage		1
peu-miR164a	CCG011548.1	1.5	21.837	1	20	851	870	UGGAGAAGCAGGGCACGUGC	CUACGUGCCCUGCUUCUCCA	Cleavage		1
peu-miR164a	CCG003400.1	1	10.977	1	20	3666	3685	UGGAGAAGCAGGGCACGUGC	GCAAGUGCCCUGCUUCUCCA	Cleavage		1
peu-miR164a	CCG002794.1	1	10.072	1	20	3855	3874	UGGAGAAGCAGGGCACGUGC	GCAAGUGCCCUGCUUCUCCA	Cleavage		1
peu-miR164a	CCG004179.1	2	20.305	1	20	853	872	UGGAGAAGCAGGGCACGUGC	UCACGUGACCUGCUUCUCCA	Cleavage		1
peu-miR164a	CCG005149.1	2	16.332	1	20	2982	3001	UGGAGAAGCAGGGCACGUGC	GCACGUAUCCUGUUUCUCCA	Cleavage		1
peu-miR164a	CCG027543.1	3	19.025	1	21	7579	7599	UGGAGAAGCAGGGCACGUGCA	UUCAUGUGUCCUGCUUUUCUA	Cleavage		1
peu-miR164a	CCG019865.1	3	19.025	1	21	7590	7610	UGGAGAAGCAGGGCACGUGCA	UUCAUGUGUCCUGCUUUUCUA	Cleavage		1
peu-miR164a	CCG008721.2	2.5	17.506	1	20	6089	6108	UGGAGAAGCAGGGCACGUGC	GCAUGUCCUCUGCUUCUCUA	Cleavage		1
peu-miR164a	CCG004360.1	3	11.439	1	20	1110	1129	UGGAGAAGCAGGGCACGUGC	UUGCUUGCCCUGCUUCUCCA	Cleavage		1
peu-miR164a	CCG028624.3	3	14.599	1	20	3071	3090	UGGAGAAGCAGGGCACGUGC	ACAAGUUCCCUGCUUCUCCA	Cleavage		1
peu-miR164a	CCG016271.1	3	20.041	1	20	1450	1469	UGGAGAAGCAGGGCACGUGC	GCAAGUAUCUUGCUUCUCCA	Cleavage		1
peu-miR164a	CCG026397.4	3	19.651	1	20	8363	8382	UGGAGAAGCAGGGCACGUGC	GCAAGUGCUCAGCUUCUUCA	Translation		1
peu-miR164b	CCG003400.1	1	10.977	1	21	3665	3685	UGGAGAAGCAGGGCACAUGCU	AGCAAGUGCCCUGCUUCUCCA	Cleavage		1
peu-miR164b	CCG002794.1	1	10.072	1	21	3854	3874	UGGAGAAGCAGGGCACAUGCU	AGCAAGUGCCCUGCUUCUCCA	Cleavage		1
peu-miR164b	CCG032413.1	2	18.552	1	21	1619	1639	UGGAGAAGCAGGGCACAUGCU	AGCACGUGUCCUGUUUCUCCA	Cleavage		1
peu-miR164b	CCG008721.2	2	17.506	1	21	6088	6108	UGGAGAAGCAGGGCACAUGCU	GGCAUGUCCUCUGCUUCUCUA	Cleavage		1
peu-miR164b	CCG027543.1	2.5	19.025	1	20	7580	7599	UGGAGAAGCAGGGCACAUGC	UCAUGUGUCCUGCUUUUCUA	Cleavage		1
peu-miR164b	CCG019865.1	2.5	19.025	1	20	7591	7610	UGGAGAAGCAGGGCACAUGC	UCAUGUGUCCUGCUUUUCUA	Cleavage		1
peu-miR164b	CCG007727.1	2.5	15.646	1	20	30	49	UGGAGAAGCAGGGCACAUGC	CUACGUGCCCUGCUUCUCCA	Cleavage		1
peu-miR164b	CCG018168.1	3	16.355	1	21	13000	13020	UGGAGAAGCAGGGCACAUGCU	AGCAUUUGCUCUGCUUCUCUU	Cleavage		1
peu-miR164b	CCG024294.1	2.5	17.208	1	20	841	860	UGGAGAAGCAGGGCACAUGC	CUACGUGCCCUGCUUCUCCA	Cleavage		1
peu-miR164b	CCG011548.1	2.5	21.837	1	20	851	870	UGGAGAAGCAGGGCACAUGC	CUACGUGCCCUGCUUCUCCA	Cleavage		1
peu-miR164b	CCG015420.1	3	13.297	1	20	10818	10837	UGGAGAAGCAGGGCACAUGC	UCAUGUGUCCUGUUUCUUUA	Cleavage		1
peu-miR164b	CCG027440.1	3	8.904	1	21	1414	1434	UGGAGAAGCAGGGCACAUGCU	AGUUUUUGUCCUGCUUCUCCA	Cleavage		1
peu-miR164b	CCG005149.1	3	16.332	1	21	2981	3001	UGGAGAAGCAGGGCACAUGCU	AGCACGUAUCCUGUUUCUCCA	Cleavage		1
peu-miR164b	CCG002478.1	3	13.259	1	21	1302	1322	UGGAGAAGCAGGGCACAUGCU	AGAAUGUGUACUGCUUUUCCA	Cleavage		1
peu-miR164b	CCG010643.1	3	13.878	1	21	4320	4340	UGGAGAAGCAGGGCACAUGCU	AGCAUUUUUCCUGUUUCUCCA	Cleavage		1
peu-miR164b	CCG016271.1	3	20.041	1	21	1449	1469	UGGAGAAGCAGGGCACAUGCU	GGCAAGUAUCUUGCUUCUCCA	Cleavage		1
peu-miR164b	CCG004179.1	3	20.305	1	20	853	872	UGGAGAAGCAGGGCACAUGC	UCACGUGACCUGCUUCUCCA	Cleavage		1
peu-miR164b	CCG032891.1	3	20.125	1	20	137	156	UGGAGAAGCAGGGCACAUGC	UCAUGUGCCCGUCUUCUCCA	Translation		1
peu-miR164b	CCG028624.3	3	14.599	1	21	3070	3090	UGGAGAAGCAGGGCACAUGCU	AACAAGUUCCCUGCUUCUCCA	Cleavage		1
peu-miR164b	CCG026397.4	3	19.651	1	21	8362	8382	UGGAGAAGCAGGGCACAUGCU	GGCAAGUGCUCAGCUUCUUCA	Translation		1
peu-miR164b	CCG032854.2	3	17.759	1	21	18439	18459	UGGAGAAGCAGGGCACAUGCU	GGGAUGUGCUAUGUUUCUCCA	Translation		1
peu-miR164b	CCG014151.1	3	16.404	1	20	5859	5878	UGGAGAAGCAGGGCACAUGC	GCAUGCCCUCUGCUUCUUCA	Cleavage		1
peu-miR166a	CCG017221.2	2.5	23.377	1	20	3902	3921	UCGGACCAGGCUUCAUUCCC	GGGAAUGGCGCCUGGUUUGA	Cleavage		1
peu-miR166a	CCG006191.1	3	17.591	1	20	318	337	UCGGACCAGGCUUCAUUCCC	GGGAGUGAAGUUUGAUCCGA	Cleavage		1
peu-miR166a	CCG032980.1	3	17.14	1	20	244	263	UCGGACCAGGCUUCAUUCCC	GGGAUCGAAACCUGGUCCGA	Translation		1
peu-miR166b	CCG017221.2	3	23.377	1	20	3902	3921	UCGGACCAGGCUUCAUUCCU	GGGAAUGGCGCCUGGUUUGA	Cleavage		1
peu-miR167a	CCG010929.1	2.5	22.231	1	21	2985	3005	UGAAGCUGCCAGCAUGAUCUA	UGGAUGAUGUUGGUAGCUUCA	Cleavage		1
peu-miR167a	CCG016502.1	2.5	18.859	1	20	960	979	UGAAGCUGCCAGCAUGAUCU	AGAUUCUGUUGGCAGUUUCA	Cleavage		1
peu-miR167a	CCG009804.1	3	17.317	1	21	4909	4929	UGAAGCUGCCAGCAUGAUCUA	UUGAUCAUGCUGGGGGCUUUA	Cleavage		1
peu-miR167a	CCG009118.1	3	19.102	1	21	5476	5496	UGAAGCUGCCAGCAUGAUCUA	UGGAUGAUGGUGGCAGCUUUA	Cleavage		1
peu-miR167a	CCG029106.1	3	15.544	1	20	8255	8274	UGAAGCUGCCAGCAUGAUCU	AGAUCAUGCCUGCAGCUUCC	Translation		1
peu-miR167a	CCG009516.3	3	17.463	1	20	2021	2040	UGAAGCUGCCAGCAUGAUCU	ACAUCAUGUUGGAAGCUUUA	Cleavage		1
peu-miR167a	CCG013979.1	3	14.873	1	20	20787	20806	UGAAGCUGCCAGCAUGAUCU	AGGUUAUGCAGGAAGCUUCA	Translation		1
peu-miR167b	CCG010929.1	2.5	22.231	1	21	2985	3005	UGAAGCUGCCAGCAUGAUCUG	UGGAUGAUGUUGGUAGCUUCA	Cleavage		1
peu-miR167b	CCG029106.1	3	15.544	1	21	8254	8274	UGAAGCUGCCAGCAUGAUCUG	CAGAUCAUGCCUGCAGCUUCC	Translation		1
peu-miR167b	CCG016502.1	2.5	18.859	1	20	960	979	UGAAGCUGCCAGCAUGAUCU	AGAUUCUGUUGGCAGUUUCA	Cleavage		1
peu-miR167b	CCG013979.1	3	14.873	1	21	20786	20806	UGAAGCUGCCAGCAUGAUCUG	CAGGUUAUGCAGGAAGCUUCA	Translation		1
peu-miR167b	CCG009804.1	3	17.317	1	20	4910	4929	UGAAGCUGCCAGCAUGAUCU	UGAUCAUGCUGGGGGCUUUA	Cleavage		1
peu-miR167b	CCG009118.1	3	19.102	1	21	5476	5496	UGAAGCUGCCAGCAUGAUCUG	UGGAUGAUGGUGGCAGCUUUA	Cleavage		1
peu-miR167b	CCG009516.3	3	17.463	1	20	2021	2040	UGAAGCUGCCAGCAUGAUCU	ACAUCAUGUUGGAAGCUUUA	Cleavage		1
peu-miR167c-3p	CCG030686.2	2.5	24.515	1	20	166	185	AGAUCAUGUGGCAGUUUCAC	GUGGAACUGCCAUAUGACCU	Cleavage		1
peu-miR167c-3p	CCG011763.1	3	15.182	1	21	1593	1613	AGAUCAUGUGGCAGUUUCACC	GGUGAAACUAUUACAUGAUCC	Cleavage		1
peu-miR167c-3p	CCG010442.1	3	14.701	1	20	1062	1081	AGAUCAUGUGGCAGUUUCAC	UGGAAACUGCUACAUGAUUU	Cleavage		1
peu-miR167c-3p	CCG014990.1	3	23.605	1	20	11543	11562	AGAUCAUGUGGCAGUUUCAC	AUGAAACUGCCAUGUGGUUU	Cleavage		1
peu-miR167c-3p	CCG009445.1	3	17.618	1	20	2379	2398	AGAUCAUGUGGCAGUUUCAC	GUGAAAUUGCCAGAAGAUCU	Cleavage		1
peu-miR167c-3p	CCG017877.1	3	13.85	1	20	953	972	AGAUCAUGUGGCAGUUUCAC	GUAAAACUGUGACAUGGUCU	Translation		1
peu-miR167c-3p	CCG018526.1	3	10.217	1	20	4013	4032	AGAUCAUGUGGCAGUUUCAC	GUGAAACUUAUGCAUGAUCU	Translation		1
peu-miR167c-5p	CCG016502.1	2.5	18.859	1	21	959	979	UGAAGCUGCCAGCAUGAUCUU	GAGAUUCUGUUGGCAGUUUCA	Cleavage		1
peu-miR167c-5p	CCG010929.1	2.5	22.231	1	20	2986	3005	UGAAGCUGCCAGCAUGAUCU	GGAUGAUGUUGGUAGCUUCA	Cleavage		1
peu-miR167c-5p	CCG009804.1	3	17.317	1	20	4910	4929	UGAAGCUGCCAGCAUGAUCU	UGAUCAUGCUGGGGGCUUUA	Cleavage		1
peu-miR167c-5p	CCG009516.3	3	17.463	1	21	2020	2040	UGAAGCUGCCAGCAUGAUCUU	GACAUCAUGUUGGAAGCUUUA	Cleavage		1
peu-miR167c-5p	CCG029106.1	3	15.544	1	20	8255	8274	UGAAGCUGCCAGCAUGAUCU	AGAUCAUGCCUGCAGCUUCC	Translation		1
peu-miR167c-5p	CCG013979.1	3	14.873	1	20	20787	20806	UGAAGCUGCCAGCAUGAUCU	AGGUUAUGCAGGAAGCUUCA	Translation		1
peu-miR167c-5p	CCG009118.1	3	19.102	1	20	5477	5496	UGAAGCUGCCAGCAUGAUCU	GGAUGAUGGUGGCAGCUUUA	Cleavage		1
peu-miR168-3p	CCG020936.1	3	21.116	1	20	3511	3530	CCCGCCUUGCAUCAACUGAA	UUCAUUUGAAACAAGGCGGG	Translation		1
peu-miR168-5p	CCG021609.1	2	16.616	1	21	2824	2844	UCGCUUGGUGCAGGUCGGGAA	UUCCCGGCCUGCACCAAUCGA	Cleavage		1
peu-miR168-5p	CCG002614.1	3	21.987	1	21	4296	4316	UCGCUUGGUGCAGGUCGGGAA	UUCCCGAUUUGUACCAAGCCA	Cleavage		1
peu-miR168-5p	CCG003052.1	2.5	17.967	1	20	718	737	UCGCUUGGUGCAGGUCGGGA	UCUCGGCCUGCACCAUGCGA	Cleavage		1
peu-miR168-5p	CCG013169.1	3	15.952	1	21	7629	7649	UCGCUUGGUGCAGGUCGGGAA	UUCGCGACUUUCACCAAGUGA	Translation		1
peu-miR168-5p	CCG000831.2	3	22.662	1	20	1708	1727	UCGCUUGGUGCAGGUCGGGA	UCCGGACCUAUACCAAGUGA	Translation		1
peu-miR168-5p	CCG016466.1	3	22.682	1	20	1951	1970	UCGCUUGGUGCAGGUCGGGA	UGUCCACCUGCACCAAGUGA	Cleavage		1
peu-miR169a	CCG015515.1	0	15.357	1	21	33	53	CAGCCAAGGAUGACUUGCCGA	UCGGCAAGUCAUCCUUGGCUG	Cleavage		1
peu-miR169a	CCG004177.1	3	17.663	1	21	6172	6192	CAGCCAAGGAUGACUUGCCGA	UCGGCAAGUCAUCUCUGGCUA	Cleavage		1
peu-miR169a	CCG027846.1	3	21.341	1	21	2881	2901	CAGCCAAGGAUGACUUGCCGA	UUGGAAAGUCAUCCUUGGUUC	Cleavage		1
peu-miR169a	CCG030364.1	3	23.452	1	20	3313	3332	CAGCCAAGGAUGACUUGCCG	GGGCAAGUCGUUCUUGGCUC	Cleavage		1
peu-miR169a	CCG026716.1	2.5	14.858	1	20	805	824	CAGCCAAGGAUGACUUGCCG	UGUUAAGUCAUUCUUGGCUG	Cleavage		1
peu-miR169a	CCG008198.1	3	19.937	1	21	572	592	CAGCCAAGGAUGACUUGCCGA	UCGGAAAGUCAUGCUUGGCUC	Translation		1
peu-miR169a	CCG003964.1	3	17.453	1	21	2610	2630	CAGCCAAGGAUGACUUGCCGA	UAGGCAAGUAAUUUUUGGCUG	Cleavage		1
peu-miR169aa	CCG030364.1	2	23.452	1	20	3313	3332	GAGCCAAGAAUGACUUGUCG	GGGCAAGUCGUUCUUGGCUC	Cleavage		1
peu-miR169aa	CCG012487.1	2.5	16.543	1	21	322	342	GAGCCAAGAAUGACUUGUCGG	CUGACAAUUCGUUCUUGGCUU	Cleavage		1
peu-miR169aa	CCG033321.1	2.5	21.063	1	21	319	339	GAGCCAAGAAUGACUUGUCGG	CUGACAAUUCGUUCUUGGCUU	Cleavage		1
peu-miR169aa	CCG015515.1	2.5	15.357	1	21	33	53	GAGCCAAGAAUGACUUGUCGG	UCGGCAAGUCAUCCUUGGCUG	Translation		1
peu-miR169aa	CCG024543.1	3	22.667	1	21	622	642	GAGCCAAGAAUGACUUGUCGG	CCGGCGAGGCAUUUUUGGUUC	Cleavage		1
peu-miR169aa	CCG008198.1	2.5	19.937	1	21	572	592	GAGCCAAGAAUGACUUGUCGG	UCGGAAAGUCAUGCUUGGCUC	Translation		1
peu-miR169aa	CCG004056.1	3	13.723	1	21	7718	7738	GAGCCAAGAAUGACUUGUCGG	CAGGCAAUUCAUUCUUGGCUU	Cleavage		1
peu-miR169aa	CCG026716.1	3	14.858	1	20	805	824	GAGCCAAGAAUGACUUGUCG	UGUUAAGUCAUUCUUGGCUG	Cleavage		1
peu-miR169aa	CCG024379.1	3	11.271	1	20	1294	1313	GAGCCAAGAAUGACUUGUCG	CUACAAGUAAUUUUUGGUUC	Cleavage		1
peu-miR169aa	CCG026902.1	3	16.78	1	20	2461	2480	GAGCCAAGAAUGACUUGUCG	CAACAAGUCCUUCUUGGUUU	Translation		1
peu-miR169aa	CCG033374.1	3	14.112	1	20	481	500	GAGCCAAGAAUGACUUGUCG	CGACAAGUGCUUGUUGGCUC	Translation		1
peu-miR169aa	CCG011776.1	3	22.681	1	20	3355	3374	GAGCCAAGAAUGACUUGUCG	CGACAAAGCCUUCUUGGCUC	Translation		1
peu-miR169ab	CCG030364.1	1.5	23.452	1	20	3313	3332	UAGCCAAGGACGACUUGCCC	GGGCAAGUCGUUCUUGGCUC	Cleavage		1
peu-miR169ab	CCG015515.1	2.5	15.357	1	21	33	53	UAGCCAAGGACGACUUGCCCA	UCGGCAAGUCAUCCUUGGCUG	Translation		1
peu-miR169b	CCG000365.1	2.5	12.606	1	20	12796	12815	GGCAGGUUGUUCUUGGCUAC	AUAGCCAAGGACAGCUUGCC	Cleavage		1
peu-miR169b	CCG002989.1	2.5	18.115	1	20	6028	6047	GGCAGGUUGUUCUUGGCUAC	AUAGCGAAGGACAACCUGCC	Cleavage		1
peu-miR169b	CCG012897.1	3	19.032	1	20	55	75	GGCAG-GUUGUUCUUGGCUAC	GUAGCCAAGAACAACGCUGCU	Cleavage		1
peu-miR169b	CCG000478.2	3	13.673	1	20	2517	2536	GGCAGGUUGUUCUUGGCUAC	UUUGCUAAGAACAACCUGCU	Cleavage		1
peu-miR169b	CCG004177.1	3	21.804	1	20	5973	5992	GGCAGGUUGUUCUUGGCUAC	GCAGCCAAGGAUGACUUGCC	Cleavage		1
peu-miR169b	CCG013397.1	3	20.451	1	20	2706	2725	GGCAGGUUGUUCUUGGCUAC	GUGGCUAAGAAGAGCUUGCC	Translation		1
peu-miR169b	CCG018557.1	3	20.334	1	20	2697	2716	GGCAGGUUGUUCUUGGCUAC	GUGGCUAAGAAGAGCUUGCC	Translation		1
peu-miR169b	CCG033757.1	3	16.026	1	20	1649	1668	GGCAGGUUGUUCUUGGCUAC	GUAGUGAAAAACAACCUGUC	Cleavage		1
peu-miR169b	CCG019148.1	3	14.895	1	20	13	32	GGCAGGUUGUUCUUGGCUAC	GUAGCCAUGAGAAACCUGCU	Translation		1
peu-miR169c	CCG015515.1	0	15.357	1	21	33	53	CAGCCAAGGAUGACUUGCCGG	UCGGCAAGUCAUCCUUGGCUG	Cleavage		1
peu-miR169c	CCG004177.1	3	17.663	1	21	6172	6192	CAGCCAAGGAUGACUUGCCGG	UCGGCAAGUCAUCUCUGGCUA	Cleavage		1
peu-miR169c	CCG030364.1	3	23.452	1	20	3313	3332	CAGCCAAGGAUGACUUGCCG	GGGCAAGUCGUUCUUGGCUC	Cleavage		1
peu-miR169c	CCG026716.1	2.5	14.858	1	20	805	824	CAGCCAAGGAUGACUUGCCG	UGUUAAGUCAUUCUUGGCUG	Cleavage		1
peu-miR169c	CCG027846.1	3	21.341	1	21	2881	2901	CAGCCAAGGAUGACUUGCCGG	UUGGAAAGUCAUCCUUGGUUC	Cleavage		1
peu-miR169c	CCG003964.1	3	17.453	1	20	2611	2630	CAGCCAAGGAUGACUUGCCG	AGGCAAGUAAUUUUUGGCUG	Cleavage		1
peu-miR169c	CCG008198.1	3	19.937	1	21	572	592	CAGCCAAGGAUGACUUGCCGG	UCGGAAAGUCAUGCUUGGCUC	Translation		1
peu-miR169d	CCG015515.1	1.5	15.357	1	20	34	53	UAGCCAAGGAUGACUUGCCU	CGGCAAGUCAUCCUUGGCUG	Cleavage		1
peu-miR169d	CCG004056.1	2.5	13.723	1	21	7718	7738	UAGCCAAGGAUGACUUGCCUG	CAGGCAAUUCAUUCUUGGCUU	Cleavage		1
peu-miR169d	CCG030364.1	2.5	23.452	1	20	3313	3332	UAGCCAAGGAUGACUUGCCU	GGGCAAGUCGUUCUUGGCUC	Cleavage		1
peu-miR169d	CCG004289.1	3	17.601	1	21	3914	3934	UAGCCAAGGAUGACUUGCCUG	CAGGCAGGACAUCCUUGGUUU	Cleavage		1
peu-miR169d	CCG003964.1	2.5	17.453	1	21	2610	2630	UAGCCAAGGAUGACUUGCCUG	UAGGCAAGUAAUUUUUGGCUG	Cleavage		1
peu-miR169d	CCG004177.1	3	17.663	1	20	6173	6192	UAGCCAAGGAUGACUUGCCU	CGGCAAGUCAUCUCUGGCUA	Cleavage		1
peu-miR169d	CCG010896.2	2.5	16.947	1	20	1230	1249	UAGCCAAGGAUGACUUGCCU	AUGCAAGUCAUCCUUGGAUA	Cleavage		1
peu-miR169d	CCG023626.1	3	13.116	1	21	1791	1811	UAGCCAAGGAUGACUUGCCUG	CAUUCAAGUCAUCCUUGGCUC	Cleavage		1
peu-miR169d	CCG006085.1	3	14.506	1	20	2831	2850	UAGCCAAGGAUGACUUGCCU	UGGCAGGUUAUCGUUGGCUA	Cleavage		1
peu-miR169d	CCG030580.1	3	14.824	1	20	1278	1297	UAGCCAAGGAUGACUUGCCU	AUGCAAGUUAUCCUUGGAUA	Cleavage		1
peu-miR169d	CCG023804.1	3	20.591	1	21	5915	5935	UAGCCAAGGAUGACUUGCCUG	UAGUCAAGUCUUUCUUGGCUG	Translation		1
peu-miR169d	CCG004578.1	3	12.934	1	20	5346	5365	UAGCCAAGGAUGACUUGCCU	AGGUACGUAAUCCUUGGCUG	Cleavage		1
peu-miR169d	CCG012955.1	3	15.937	1	21	4330	4349	UAGCCAAGGAUGACUUGCCUG	UAGGCAA-UUAUCCUUGGCUG	Cleavage		1
peu-miR169d	CCG007912.1	3	13.922	1	21	4484	4503	UAGCCAAGGAUGACUUGCCUG	UAGGCAA-UUAUCCUUGGCUG	Cleavage		1
peu-miR169e-3p	CCG029352.2	2	22.518	1	20	5543	5562	GCAAGCAUCCUUGGUUCUCC	GGAGAAGCAAGGCUGCUUGC	Cleavage		1
peu-miR169e-3p	CCG032598.1	3	18.226	1	20	1169	1188	GCAAGCAUCCUUGGUUCUCC	GGAGAGUCAACGAUGCUUGA	Translation		1
peu-miR169e-3p	CCG006210.1	3	21.634	1	20	4562	4581	GCAAGCAUCCUUGGUUCUCC	GAAGAAUUAGGGGUGCUUGC	Cleavage		1
peu-miR169e-3p	CCG000827.2	2.5	17.411	1	20	5034	5053	GCAAGCAUCCUUGGUUCUCC	GUAGGACCCAGGAUGCUUGC	Cleavage		1
peu-miR169e-3p	CCG000740.2	3	13.595	1	20	2331	2350	GCAAGCAUCCUUGGUUCUCC	GAAGAACUAAAGAUGCUUGU	Translation		1
peu-miR169e-5p	CCG015515.1	2.5	14.307	1	21	34	54	UGAGCCAAGGAUGACUUGCCG	CGGCAAGUCAUCCUUGGCUGC	Cleavage		1
peu-miR169e-5p	CCG030364.1	2	23.531	1	20	3314	3333	UGAGCCAAGGAUGACUUGCC	GGCAAGUCGUUCUUGGCUCU	Cleavage		1
peu-miR169e-5p	CCG027846.1	2	22.272	1	21	2882	2902	UGAGCCAAGGAUGACUUGCCG	UGGAAAGUCAUCCUUGGUUCG	Cleavage		1
peu-miR169e-5p	CCG023626.1	3	13.084	1	20	1793	1812	UGAGCCAAGGAUGACUUGCC	UUCAAGUCAUCCUUGGCUCC	Cleavage		1
peu-miR169e-5p	CCG008198.1	2.5	19.665	1	21	573	593	UGAGCCAAGGAUGACUUGCCG	CGGAAAGUCAUGCUUGGCUCG	Translation		1
peu-miR169e-5p	CCG015572.3	3	17.272	1	20	807	826	UGAGCCAAGGAUGACUUGCC	GGCAAGUCAUUUUUAGCUUA	Cleavage		1
peu-miR169e-5p	CCG004056.1	3	13.67	1	20	7720	7739	UGAGCCAAGGAUGACUUGCC	GGCAAUUCAUUCUUGGCUUU	Cleavage		1
peu-miR169e-5p	CCG030115.1	3	17.895	1	20	8937	8956	UGAGCCAAGGAUGACUUGCC	UGCCAGUCAUCCAUGGCUCA	Cleavage		1
peu-miR169e-5p	CCG004038.1	3	21.906	1	21	358	378	UGAGCCAAGGAUGACUUGCCG	UGGCAAGAAAUCCAUGGCUCA	Cleavage		1
peu-miR169e-5p	CCG022078.1	3	16.658	1	19	2785	2804	UGAGCCAAGGAUGA-CUUGC	GCAGGCUCAUCCUUGGCUUA	Cleavage		1
peu-miR169f	CCG030364.1	2	23.452	1	20	3313	3332	UAGCCAAGGACGACUUGCCU	GGGCAAGUCGUUCUUGGCUC	Cleavage		1
peu-miR169f	CCG015515.1	2.5	15.357	1	20	34	53	UAGCCAAGGACGACUUGCCU	CGGCAAGUCAUCCUUGGCUG	Translation		1
peu-miR169f	CCG026938.1	3	15.277	1	21	2212	2232	UAGCCAAGGACGACUUGCCUG	CAGGCAACGCGUCCUUGGCUU	Cleavage		1
peu-miR169f	CCG026456.3	3	13.601	1	20	1583	1602	UAGCCAAGGACGACUUGCCU	AGGUUAGUCGUUCUUGGUUG	Cleavage		1
peu-miR169f	CCG023804.1	3	20.591	1	21	5915	5935	UAGCCAAGGACGACUUGCCUG	UAGUCAAGUCUUUCUUGGCUG	Translation		1
peu-miR169g	CCG015515.1	1	14.307	1	21	34	54	UCAGCCAAGGAUGACUUGCCG	CGGCAAGUCAUCCUUGGCUGC	Cleavage		1
peu-miR169g	CCG003964.1	2	17.359	1	20	2612	2631	UCAGCCAAGGAUGACUUGCC	GGCAAGUAAUUUUUGGCUGA	Cleavage		1
peu-miR169g	CCG026716.1	3	15.142	1	21	805	825	UCAGCCAAGGAUGACUUGCCG	UGUUAAGUCAUUCUUGGCUGU	Cleavage		1
peu-miR169g	CCG001663.3	3	24.94	1	20	3628	3647	UCAGCCAAGGAUGACUUGCC	GGCGGUUCAUUCUUGGCUGG	Cleavage		1
peu-miR169g	CCG004578.1	2.5	12.976	1	20	5347	5366	UCAGCCAAGGAUGACUUGCC	GGUACGUAAUCCUUGGCUGA	Cleavage		1
peu-miR169g	CCG003023.1	3	15.162	1	21	495	515	UCAGCCAAGGAUGACUUGCCG	UGUCAAAUCAUCUUUGGUUGA	Cleavage		1
peu-miR169g	CCG012955.1	3	15.917	1	20	4332	4350	UCAGCCAAGGAUGACUUGCC	GGCAA-UUAUCCUUGGCUGG	Cleavage		1
peu-miR169g	CCG007912.1	3	13.889	1	20	4486	4504	UCAGCCAAGGAUGACUUGCC	GGCAA-UUAUCCUUGGCUGG	Cleavage		1
peu-miR169h	CCG030364.1	1.5	23.452	1	20	3313	3332	GAGCCAAGAAUGACUUGCCG	GGGCAAGUCGUUCUUGGCUC	Cleavage		1
peu-miR169h	CCG015515.1	2	15.357	1	21	33	53	GAGCCAAGAAUGACUUGCCGG	UCGGCAAGUCAUCCUUGGCUG	Translation		1
peu-miR169h	CCG024543.1	2.5	22.667	1	21	622	642	GAGCCAAGAAUGACUUGCCGG	CCGGCGAGGCAUUUUUGGUUC	Cleavage		1
peu-miR169h	CCG008198.1	2	19.937	1	21	572	592	GAGCCAAGAAUGACUUGCCGG	UCGGAAAGUCAUGCUUGGCUC	Translation		1
peu-miR169h	CCG004056.1	2.5	13.723	1	21	7718	7738	GAGCCAAGAAUGACUUGCCGG	CAGGCAAUUCAUUCUUGGCUU	Cleavage		1
peu-miR169h	CCG026716.1	3	14.858	1	20	805	824	GAGCCAAGAAUGACUUGCCG	UGUUAAGUCAUUCUUGGCUG	Cleavage		1
peu-miR169h	CCG028735.1	3	15.207	1	20	3703	3722	GAGCCAAGAAUGACUUGCCG	CUGUAAGUCAUUUUUGGUUU	Cleavage		1
[truncated: 1,972 more rows]

## Sheet: Table S8
Table S8. The identification of miRNAs target genes by degradome sequencing
miRNA	Transcript	Category	Cleavage Site		Symbol
miR-n3	CCG031799.1	4	482		-
miR-n7	CCG010945.1	2	797		-
miR-n7	CCG013517.1	2	653		-
miR-n7	CCG015675.1	4	77		-
miR-n7	CCG015679.1	4	725		-
miR-n7	CCG015680.1	3	77		-
miR-n8	CCG027604.1	4	2314		-
miR-n8	CCG028645.1	2	740		-
miR-n11	CCG024863.1	2	328		-
miR-n22	CCG023670.1	4	3495		-
miR-n25	CCG009682.1	4	1655		-
miR-n25	CCG016950.1	4	1656		-
miR-n26	CCG005847.1	4	1584		-
miR-n29	CCG020739.1	4	1324		-
miR-n31	CCG000434.1	0	3339		SPL6
miR-n31	CCG010481.1	1	2798		SPL10
miR-n31	CCG011910.1	2	4755		SPL2
miR-n31	CCG020346.1	2	4805		SPL2
miR-n31	CCG020722.1	2	3285		SPL16
miR-n31	CCG025326.1	4	2325		SPL6
miR-n31	CCG027912.1	4	2520		SPL11
miR-n31	CCG033308.1	1	2202		SP13B
miR-n38	CCG030334.1	4	601		-
miR-n41	CCG011240.1	2	3355		-
miR-n42	CCG028978.2	2	1919		-
miR-n44	CCG021616.2	2	395		-
miR-n44	CCG021617.1	2	361		-
miR-n44	CCG032284.1	4	4424		-
miR-n48	CCG000837.1	4	2462		-
miR-n50	CCG021616.2	2	396		-
miR-n50	CCG021617.1	2	362		-
miR-n55	CCG001546.2	4	3330		-
miR-n57	CCG000717.1	3	111		-
miR-n57	CCG000719.1	3	186		-
miR-n57	CCG018761.1	4	378		-
miR-n57	CCG020568.1	4	1933		-
miR-n57	CCG031841.1	4	2421		-
miR-n61	CCG000993.1	2	1235		-
miR-n61	CCG004264.1	2	1128		-
miR-n61	CCG004265.1	2	1128		-
miR-n61	CCG007115.1	4	6763		-
miR-n61	CCG007992.1	4	60		-
miR-n61	CCG010562.1	4	1624		-
miR-n61	CCG010807.1	4	2401		BH013
miR-n61	CCG016698.2	2	1128		-
miR-n61	CCG017535.1	4	3144		-
miR-n61	CCG022543.1	2	3839		-
miR-n61	CCG022739.1	4	60		-
miR-n61	CCG027365.1	2	951		-
miR-n61	CCG027958.1	4	1753		-
miR-n61	CCG028426.2	2	1128		-
miR-n61	CCG029519.1	2	1305		-
miR-n61	CCG030784.1	4	4286		-
miR-n61	CCG032933.1	2	5050		-
miR-n62	CCG006304.1	2	5558		NFYA3
miR-n62	CCG024910.1	0	5358		NFYA3
miR-n62	CCG031061.1	2	4924		NFYA9
miR-n63	CCG003791.1	4	2957		-
miR-n70	CCG029911.1	4	3681		-
miR-n77	CCG002257.1	2	1112		-
miR-n77	CCG005425.1	2	345		-
miR-n77	CCG014802.1	2	333		-
miR-n78	CCG009581.2	2	2070		-
miR-n81	CCG000434.1	0	3339		SPL6
miR-n81	CCG010481.1	1	2798		SPL10
miR-n81	CCG011910.1	2	4755		SPL2
miR-n81	CCG020346.1	2	4805		SPL2
miR-n81	CCG020722.1	2	3285		SPL16
miR-n81	CCG025326.1	4	2325		SPL6
miR-n81	CCG027912.1	4	2520		SPL11
miR-n82	CCG004285.1	4	3386		-
miR-n84	CCG002774.1	0	533		TCP3
miR-n84	CCG011685.1	4	1223		TCP2
miR-n84	CCG021224.1	4	1223		TCP2
miR-n85	CCG006115.1	2	684		-
miR-n85	CCG027102.2	4	95		-
miR-n87	CCG000993.1	2	1362		-
miR-n89	CCG003010.1	2	2647		AFB2
miR-n89	CCG015024.1	2	2239		TIR1
miR-n89	CCG019309.1	2	2272		TIR1
miR-n89	CCG031175.1	2	3649		AFB2
miR-n91	CCG026938.1	2	2223		SF21
miR-n97	CCG023328.1	4	2563		-
miR-n100	CCG004989.2	4	3053		-
miR-n100	CCG008652.2	1	1410		-
miR-n100	CCG018353.1	4	4210		-
miR-n100	CCG030742.1	4	940		-
peu-miR1444a	CCG009235.1	4	1084		PPO
peu-miR1444a	CCG012857.1	2	1078		PPO
peu-miR1444a	CCG023279.1	4	1084		PPO
peu-miR1444b	CCG009235.1	4	1084		PPO
peu-miR1444b	CCG012857.1	2	1078		PPO
peu-miR1444b	CCG023279.1	4	1084		PPO
peu-miR1446	CCG025293.1	2	101		-
peu-miR1446	CCG033797.1	3	1636		UBIQP
peu-miR156a	CCG000434.1	2	3338		SPL6
peu-miR156a	CCG010481.1	1	2797		SPL10
peu-miR156a	CCG020722.1	0	3284		SPL16
peu-miR156a	CCG025326.1	4	2324		SPL6
peu-miR156a	CCG027912.1	4	2519		SPL11
peu-miR156a	CCG031541.1	1	3221		SP13B
peu-miR156b	CCG000434.1	0	3339		SPL6
peu-miR156b	CCG010481.1	1	2798		SPL10
peu-miR156b	CCG011910.1	2	4755		SPL2
peu-miR156b	CCG020346.1	2	4805		SPL2
peu-miR156b	CCG020722.1	2	3285		SPL16
peu-miR156b	CCG025326.1	4	2325		SPL6
peu-miR156b	CCG027912.1	4	2520		SPL11
peu-miR156b	CCG033308.1	1	2202		SP13B
peu-miR156c	CCG000434.1	2	3338		SPL6
peu-miR156c	CCG010481.1	1	2797		SPL10
peu-miR156c	CCG020722.1	0	3284		SPL16
peu-miR156c	CCG021902.2	3	288		-
peu-miR156c	CCG025326.1	4	2324	SPL6
peu-miR156c	CCG027912.1	4	2519	SPL11
peu-miR156c	CCG031541.1	1	3221	SP13B
peu-miR159a	CCG020390.2	0	3263	GAM1
peu-miR159a	CCG022356.1	4	2858	GAM1
peu-miR159a	CCG031371.1	4	3748	GAM1
peu-miR159a	CCG032598.1	0	1659	GAM1
peu-miR159b	CCG004844.1	2	601	LRX4
peu-miR159b	CCG020390.2	0	3263	GAM1
peu-miR159b	CCG022356.1	4	2858	GAM1
peu-miR159b	CCG031371.1	4	3748	GAM1
peu-miR159b	CCG032598.1	0	1659	GAM1
peu-miR159c	CCG032598.1	0	1659	GAM1
peu-miR159d	CCG010181.1	3	1016	ZAT10
peu-miR159d	CCG020390.2	0	3263	GAM1
peu-miR159d	CCG022356.1	4	2858	GAM1
peu-miR159d	CCG027702.1	4	905	ZAT10
peu-miR159d	CCG031371.1	4	3748	GAM1
peu-miR159d	CCG032598.1	0	1659	GAM1
peu-miR160a-5p	CCG013979.1	4	2317	POLX
peu-miR160a-5p	CCG016668.1	0	1921	ARFP
peu-miR160a-5p	CCG019520.1	0	2520	ARFQ
peu-miR160a-5p	CCG022077.1	0	2903	ARFR
peu-miR160a-5p	CCG028189.1	0	3578	ARFR
peu-miR160a-5p	CCG028263.1	2	2567	ARFJ
peu-miR160a-5p	CCG028452.1	0	1774	ARFP
peu-miR160a-5p	CCG033575.1	0	2528	ARFQ
peu-miR160b-5p	CCG013979.1	4	2317	POLX
peu-miR160b-5p	CCG016668.1	0	1921	ARFP
peu-miR160b-5p	CCG019520.1	0	2520	ARFQ
peu-miR160b-5p	CCG022077.1	0	2903	ARFR
peu-miR160b-5p	CCG028189.1	0	3578	ARFR
peu-miR160b-5p	CCG028263.1	2	2567	ARFJ
peu-miR160b-5p	CCG028452.1	0	1774	ARFP
peu-miR160b-5p	CCG029103.1	0	2810	-
peu-miR160b-5p	CCG033575.1	0	2528	ARFQ
peu-miR160c	CCG011046.1	4	2581	EXOC6
peu-miR160c	CCG013979.1	4	2317	POLX
peu-miR160c	CCG016668.1	0	1921	ARFP
peu-miR160c	CCG019520.1	0	2520	ARFQ
peu-miR160c	CCG022077.1	0	2903	ARFR
peu-miR160c	CCG028189.1	0	3578	ARFR
peu-miR160c	CCG028263.1	2	2567	ARFJ
peu-miR160c	CCG028452.1	0	1774	ARFP
peu-miR160c	CCG033575.1	0	2528	ARFQ
peu-miR160d	CCG013979.1	4	2317	POLX
peu-miR160d	CCG016668.1	0	1921	ARFP
peu-miR160d	CCG019520.1	0	2520	ARFQ
peu-miR160d	CCG022077.1	0	2903	ARFR
peu-miR160d	CCG028189.1	0	3578	ARFR
peu-miR160d	CCG028263.1	2	2567	ARFJ
peu-miR160d	CCG028452.1	0	1774	ARFP
peu-miR160d	CCG033575.1	0	2528	ARFQ
peu-miR164a	CCG002794.1	0	3865	NAC22
peu-miR164a	CCG003400.1	0	3847	NAC22
peu-miR164a	CCG004179.1	0	1158	NC100
peu-miR164a	CCG011548.1	0	1249	NC100
peu-miR164b	CCG002794.1	0	3865	NAC22
peu-miR164b	CCG003400.1	0	3847	NAC22
peu-miR164b	CCG011548.1	0	1249	NC100
peu-miR164b	CCG023284.1	2	2021	SC61A
peu-miR167a	CCG010929.1	4	2996	SPL1
peu-miR167a	CCG012347.1	0	7756	ARFH
peu-miR167b	CCG002297.2	2	981	BH110
peu-miR167b	CCG010929.1	4	2996	SPL1
peu-miR167c-5p	CCG002297.2	2	981	BH110
peu-miR169a	CCG006304.1	2	5558	NFYA3
peu-miR169a	CCG024910.1	0	5358	NFYA3
peu-miR169a	CCG031061.1	2	4924	NFYA9
peu-miR169aa	CCG030364.1	2	3323	ROC5
peu-miR169aa	CCG031061.1	2	4924	NFYA9
peu-miR169ab	CCG030364.1	2	3323	ROC5
peu-miR169b	CCG002989.1	4	6349	ZDHC9
peu-miR169c	CCG006304.1	2	5558	NFYA3
peu-miR169c	CCG024910.1	0	5358	NFYA3
peu-miR169c	CCG031061.1	2	4924	NFYA9
peu-miR169d	CCG006304.1	2	5558	NFYA3
peu-miR169d	CCG024910.1	0	5358	NFYA3
peu-miR169e-3p	CCG001625.1	2	2575	GTL2
peu-miR169e-3p	CCG002426.2	2	1142	HSP83
peu-miR169e-5p	CCG006304.1	4	5559	NFYA3
peu-miR169f	CCG006304.1	2	5558	NFYA3
peu-miR169f	CCG024910.1	0	5358	NFYA3
peu-miR169f	CCG026938.1	2	2223	SF21
peu-miR169f	CCG030364.1	2	3323	ROC5
peu-miR169h	CCG006304.1	2	5558	NFYA3
peu-miR169h	CCG030364.1	2	3323	ROC5
peu-miR169h	CCG031061.1	2	4924	NFYA9
peu-miR169i	CCG030364.1	2	3323	ROC5
peu-miR169j	CCG006304.1	2	5558	NFYA3
peu-miR169j	CCG024910.1	0	5358	NFYA3
peu-miR169j	CCG030364.1	2	3323	ROC5
peu-miR169k	CCG001663.3	4	3637	Y1457
peu-miR169k	CCG031061.1	2	4924	NFYA9
peu-miR169l	CCG006304.1	2	5558	NFYA3
peu-miR169l	CCG024910.1	0	5358	NFYA3
peu-miR169l	CCG026938.1	2	2223	SF21
peu-miR169l	CCG031061.1	2	4924	NFYA9
peu-miR169m	CCG001696.1	2	3167	-
peu-miR169m	CCG006304.1	2	5558	NFYA3
peu-miR169m	CCG024910.1	0	5358	NFYA3
peu-miR171a-3p	CCG010501.1	4	1181	SCL6
peu-miR171a-3p	CCG010504.1	3	1190	SCL6
peu-miR171a-3p	CCG022193.1	4	755	SCL15
peu-miR171a-3p	CCG027928.1	3	1205	SCL6
peu-miR171a-3p	CCG027930.5	2	1184	SCL6
peu-miR171b	CCG010501.1	4	1184	SCL6
peu-miR171b	CCG010504.1	4	1193	SCL6
peu-miR171b	CCG027928.1	4	1208	SCL6
peu-miR171b	CCG027930.5	4	1187	SCL6
peu-miR171c-3p/d-3p	CCG010501.1	4	1184	SCL6
peu-miR171c-3p/d-3p	CCG010504.1	4	1193	SCL6
peu-miR171c-3p/d-3p	CCG022193.1	0	758	SCL15
peu-miR171c-3p/d-3p	CCG027928.1	4	1208	SCL6
peu-miR171c-3p/d-3p	CCG027930.5	4	1187	SCL6
peu-miR171e-3p	CCG033324.1	4	1272	ILVB1
peu-miR171f	CCG010501.1	4	1184	SCL6
peu-miR171f	CCG010504.1	4	1193	SCL6
peu-miR171f	CCG027928.1	4	1208	SCL6
peu-miR171f	CCG027930.5	4	1187	SCL6
peu-miR172a-3p	CCG000019.1	0	3811	RAP27
peu-miR172a-3p	CCG004286.1	2	3373	RAP27
peu-miR172a-3p	CCG006280.1	4	6861	SM3L2
peu-miR172a-3p	CCG009193.1	0	2711	AP2
peu-miR172a-3p	CCG015230.1	0	3263	AP2
peu-miR172a-3p	CCG018749.1	4	72	-
peu-miR172a-3p	CCG020560.1	0	2685	AP2
peu-miR172a-3p	CCG023425.3	0	2948	AP2
peu-miR172a-3p	CCG031990.1	4	72	-
peu-miR172b	CCG000019.1	0	3811	RAP27
peu-miR172b	CCG004286.1	2	3373	RAP27
peu-miR172b	CCG004921.1	4	5607	-
peu-miR172b	CCG009193.1	0	2711	AP2
peu-miR172b	CCG015230.1	0	3263	AP2
peu-miR172b	CCG018749.1	4	72	-
peu-miR172b	CCG020560.1	0	2685	AP2
peu-miR172b	CCG023425.3	0	2948	AP2
peu-miR172b	CCG031990.1	4	72	-
peu-miR172c-3p	CCG000019.1	0	3811	RAP27
peu-miR172c-3p	CCG004286.1	2	3373	RAP27
peu-miR172c-3p	CCG009193.1	0	2711	AP2
peu-miR172c-3p	CCG015230.1	0	3263	AP2
peu-miR172c-3p	CCG018749.1	4	72	-
peu-miR172c-3p	CCG020560.1	0	2685	AP2
peu-miR172c-3p	CCG023425.3	0	2948	AP2
peu-miR172c-3p	CCG030350.1	4	2277	-
peu-miR172c-3p	CCG031990.1	4	72	-
peu-miR172c-3p	CCG033837.1	4	726	SD11
peu-miR172c-3p	CCG033838.1	4	2547	Y4729
peu-miR172d	CCG000019.1	0	3811	RAP27
peu-miR172d	CCG004286.1	2	3373	RAP27
peu-miR172d	CCG009193.1	0	2711	AP2
peu-miR172d	CCG015230.1	0	3263	AP2
peu-miR172d	CCG020560.1	0	2685	AP2
peu-miR172d	CCG023425.3	0	2948	AP2
peu-miR2111	CCG014913.1	0	239	FBK70
peu-miR319a	CCG002774.1	0	533	TCP3
peu-miR319a	CCG011685.1	4	1223	TCP2
peu-miR319a	CCG021224.1	4	1223	TCP2
peu-miR319a	CCG031371.1	4	3747	GAM1
peu-miR319b	CCG002774.1	0	533	TCP3
peu-miR319b	CCG011685.1	4	1223	TCP2
peu-miR319b	CCG021224.1	4	1223	TCP2
peu-miR319b	CCG031371.1	4	3747	GAM1
peu-miR3627	CCG009018.2	2	94	Y4967
peu-miR393-5p	CCG001493.1	2	171	BH062
peu-miR393-5p	CCG003010.1	0	2646	AFB2
peu-miR393-5p	CCG015024.1	2	2238	TIR1
peu-miR393-5p	CCG019309.1	2	2271	TIR1
peu-miR393-5p	CCG030855.1	2	171	BH062
peu-miR393-5p	CCG031175.1	0	3648	AFB2
peu-miR394-3p	CCG016926.1	4	4472	PARG1
peu-miR394-5p	CCG020711.1	0	4529	FBX6
peu-miR394-5p	CCG026293.1	2	2202	WRK19
peu-miR394-5p	CCG031525.1	0	4285	FBX6
peu-miR394-5p	CCG031526.1	0	2613	FBX6
peu-miR395a	CCG007855.1	0	500	APS1
peu-miR395b	CCG007855.1	0	500	APS1
peu-miR395b	CCG024150.1	4	12998	SEPA
peu-miR395b	CCG033595.2	2	828	SUT3
peu-miR396a	CCG001468.1	0	1168	GRF3
peu-miR396a	CCG003652.1	0	977	GRF7
peu-miR396a	CCG010577.1	4	1201	GRF10
peu-miR396a	CCG014363.1	0	1264	GRF5
peu-miR396a	CCG014365.1	0	1264	GRF5
peu-miR396a	CCG016405.1	2	891	-
peu-miR396a	CCG024408.1	1	657	GRF10
peu-miR396a	CCG024718.1	0	1452	GRF5
peu-miR396a	CCG029619.1	1	916	GRF8
peu-miR396a	CCG033904.1	0	1357	GRF5
peu-miR396b-3p	CCG008494.1	4	4508	Y1677
peu-miR396b-3p	CCG020870.1	4	1025	T5H
peu-miR396b-5p	CCG001468.1	0	1168	GRF3
peu-miR396b-5p	CCG003652.1	0	977	GRF7
peu-miR396b-5p	CCG010577.1	4	1201	GRF10
peu-miR396b-5p	CCG014363.1	0	1264	GRF5
peu-miR396b-5p	CCG014365.1	0	1264	GRF5
peu-miR396b-5p	CCG016713.1	4	1490	-
peu-miR396b-5p	CCG024408.1	1	657	GRF10
peu-miR396b-5p	CCG024718.1	0	1452	GRF5
peu-miR396b-5p	CCG029619.1	1	916	GRF8
peu-miR396b-5p	CCG033904.1	0	1357	GRF5
peu-miR396c	CCG001468.1	0	1168	GRF3
peu-miR396c	CCG003652.1	0	977	GRF7
peu-miR396c	CCG014363.1	0	1264	GRF5
peu-miR396c	CCG014365.1	0	1264	GRF5
peu-miR396c	CCG024718.1	0	1452	GRF5
peu-miR396c	CCG029619.1	1	916	GRF8
peu-miR396c	CCG033904.1	0	1357	GRF5
peu-miR396d-5p	CCG001468.1	0	1168	GRF3
peu-miR396d-5p	CCG010577.1	4	1201	GRF10
peu-miR396d-5p	CCG014363.1	0	1264	GRF5
peu-miR396d-5p	CCG014365.1	0	1264	GRF5
peu-miR396d-5p	CCG024718.1	0	1452	GRF5
peu-miR396d-5p	CCG029619.1	1	916	GRF8
peu-miR396d-5p	CCG033904.1	0	1357	GRF5
peu-miR398a	CCG032731.1	4	2828	-
peu-miR398a	CCG032732.1	4	4806	-
peu-miR408-3p	CCG014118.1	4	3110	-
peu-miR408-3p	CCG020058.1	4	2879	-
peu-miR472a	CCG009080.1	4	673	R13L1
peu-miR472a	CCG018258.1	0	1012	RP8L2
peu-miR472b	CCG004017.1	2	1894	DRL28
peu-miR472b	CCG004774.1	2	1165	-
peu-miR472b	CCG008826.1	4	1247	TMVRN
peu-miR472b	CCG008851.1	0	808	FK119
peu-miR472b	CCG009080.1	4	673	R13L1
peu-miR472b	CCG009969.1	0	796	DRL28
peu-miR472b	CCG013329.1	2	6365	DRL28
peu-miR472b	CCG013332.1	0	2316	DRL28
peu-miR472b	CCG015348.1	0	808	FK119
peu-miR472b	CCG025720.1	4	5435	CDPK4
peu-miR472b	CCG026388.1	2	3151	DRL1
peu-miR472b	CCG029824.1	0	6917	R13L1
peu-miR472b	CCG030050.6	2	1158	RGA4
peu-miR472b	CCG031966.1	4	935	TMVRN
peu-miR473-3p	CCG009695.1	4	250	-
peu-miR473-3p	CCG024960.1	4	250	-
peu-miR473-3p	CCG031568.1	2	5950	Y2349
peu-miR473-5p	CCG016946.1	4	309	-
peu-miR473-5p	CCG017797.3	4	309	-
peu-miR475a-3p	CCG009550.1	1	848	PPR96
peu-miR475a-3p	CCG011847.1	0	604	PPR38
peu-miR475a-3p	CCG011849.1	2	696	PPR38
peu-miR475a-3p	CCG021492.1	0	1261	PPR38
peu-miR475a-3p	CCG021494.1	4	1139	PPR38
peu-miR475a-3p	CCG025851.1	2	623	PPR96
peu-miR475a-3p	CCG026443.1	0	649	PPR38
peu-miR475a-3p	CCG029099.1	1	1148	PPR96
peu-miR475b	CCG029099.1	1	1148	PPR96
peu-miR475c	CCG009550.1	1	848	PPR96
peu-miR475c	CCG009551.1	2	670	PPR96
peu-miR475c	CCG011847.1	0	604	PPR38
peu-miR475c	CCG011849.1	2	696	PPR38
peu-miR475c	CCG025851.1	2	623	PPR96
peu-miR475c	CCG026443.1	0	649	PPR38
peu-miR475c	CCG029099.1	1	1148	PPR96
peu-miR476	CCG012424.1	4	800	-
peu-miR476	CCG023950.1	2	710	PDX1
peu-miR477a-5p	CCG012541.1	1	756	RGL1
peu-miR477a-5p	CCG030622.1	2	1537	KCS1
peu-miR477c	CCG012541.1	1	756	RGL1
peu-miR482a.1	CCG004066.1	2	574	DRL27
peu-miR482a.1	CCG006254.1	4	1817	CBSX5
peu-miR482a.1	CCG008584.1	4	241	RNP1
peu-miR482a.1	CCG008726.1	2	1064	SKI15
peu-miR482a.1	CCG011920.1	2	724	C78A4
peu-miR482a.1	CCG012206.1	4	476	RGA3
peu-miR482a.1	CCG012714.1	4	633	ZCRB1
peu-miR482a.1	CCG013194.1	2	3314	MGP
peu-miR482a.1	CCG016405.1	2	762	-
peu-miR482a.1	CCG020819.1	4	1467	-
peu-miR482a.1	CCG025776.1	2	542	DRL27
peu-miR482a.1	CCG027376.2	4	1257	PTR18
peu-miR482a.1	CCG028858.2	2	542	DRL28
peu-miR482a.2	CCG003006.1	4	497	COL14
peu-miR482a.2	CCG007335.1	2	619	DRL28
peu-miR482a.2	CCG012682.1	0	463	-
peu-miR482a.2	CCG023372.1	2	392	DR111
peu-miR482a.2	CCG023451.1	2	491	DR111
peu-miR482b-3p	CCG013290.1	2	2202	FERON
peu-miR482b-3p	CCG021635.1	0	745	RP8L2
peu-miR482b-3p	CCG026959.1	0	1642	FERON
peu-miR482c-3p	CCG015392.1	4	604	RGA3
peu-miR482c-3p	CCG026348.1	4	604	RGA1
peu-miR482c-3p	CCG032655.1	4	703	RGA3
peu-miR482d	CCG029824.1	4	6915	R13L1
peu-miR530a	CCG007821.1	0	81	-
peu-miR530a	CCG008649.1	0	108	-
peu-miR530a	CCG010807.1	0	1719	BH013
peu-miR530a	CCG018486.1	0	652	-
peu-miR530a	CCG021861.1	4	1584	-
peu-miR530a	CCG030170.1	0	471	-
peu-miR530a	CCG034123.1	0	471	-
peu-miR530b	CCG007821.1	0	81	-
peu-miR530b	CCG008649.1	0	108	-
peu-miR530b	CCG010807.1	0	1719	BH013
peu-miR530b	CCG017012.1	0	751	-
peu-miR530b	CCG024399.1	2	376	SAP1
peu-miR530b	CCG030316.1	2	2331	PUB17
peu-miR6425-3p	CCG000810.2	2	139	NDUB7
peu-miR6425-3p	CCG033013.1	2	506	NDUB7
peu-miR6438	CCG005893.1	4	883	Y2913
peu-miR6440	CCG011557.2	2	9898	GLSN
peu-miR6445	CCG010881.1	0	124	-
peu-miR6445	CCG019106.2	4	97	-
peu-miR6445	CCG030594.1	2	2464	NAC74
peu-miR6456	CCG005951.1	4	6053	XB33
peu-miR6457b	CCG021617.1	2	424	-
peu-miR6461	CCG029629.1	4	2635	C78A3
peu-miR6462a-3p	CCG021617.1	2	365	-
peu-miR6462b	CCG005595.1	4	1452	-
peu-miR6462b	CCG005600.2	4	499	-
peu-miR6462b	CCG021616.2	4	397	-
peu-miR6462b	CCG021617.1	2	363	-
peu-miR6471	CCG011073.1	4	325	ORP3C
peu-miR6476	CCG000638.1	2	211	-
peu-miR6476	CCG025071.1	2	483	-
peu-miR7812	CCG032852.1	4	43	ISY1
peu-miR7812	CCG032853.1	4	43	ISY1
peu-miR7813	CCG015344.1	4	4800	ACA1
peu-miR7823	CCG007309.1	4	4387	-
peu-miR7823	CCG008410.1	2	2339	TMVRN
peu-miR7826	CCG005531.1	3	2236	HSP80
peu-miR7826	CCG018705.4	2	2078	HSP80
peu-miR7826	CCG019674.1	2	1760	HSP81
peu-miR7826	CCG024206.1	2	478	EMC89
peu-miR827	CCG024434.1	0	322	SPXM3
peu-miR828	CCG009369.1	0	333	MYB5
peu-miR828	CCG011992.1	0	1316	WER
peu-miR828	CCG018317.1	0	650	MYB46
peu-miR828	CCG019427.1	2	693	MYB23
peu-miR828	CCG021010.1	0	861	MYB75

## Sheet: Table S9
Table S9. The number of target transcripts categorized into 5 categories. The cleaved target transcripts were divided into five categories (1 - 5) according to the abundance of raw reads in its cleavage site compare with the maximum on the transcript.
Category	Number of miRNA-targeted transcript pairs
1	139
2	23
3	132
4	9
5	144
